# Supplementary material for: The utility of long non-coding RNAs in chronic obstructive pulmonary disease: a comprehensive analysis
Source: BMC Pulm Med. 2023 Sep 11;23:340. doi: 10.1186/s12890-023-02635-w (PMC10496340; doi:10.1186/s12890-023-02635-w)
Supplement: Supplementary file 10 — Supplementary Material 10 [file 12890_2023_2635_MOESM10_ESM.xlsx]

## Sheet: COPD-related data
Key	Item Type	Publication Year	Author	Title	Publication Title	ISBN	ISSN	DOI	Url	Abstract Note	Date	Date Added	Date Modified	Access Date	Pages	Num Pages	Issue	Volume	Number Of Volumes	Journal Abbreviation	Short Title	Series	Series Number	Series Text	Series Title	Publisher	Place	Language	Rights	Type	Archive	Archive Location	Library Catalog	Call Number	Extra	Notes	File Attachments	Link Attachments
T5GT2ZLS	journalArticle	2021	Aloufi, Noof; Alluli, Aeshah; Eidelman, David H.; Baglole, Carolyn J.	Aberrant Post-Transcriptional Regulation of Protein Expression in the Development of Chronic Obstructive Pulmonary Disease.	International journal of molecular sciences		1422-0067	10.3390/ijms222111963		Chronic obstructive pulmonary disease (COPD) is an incurable and prevalent respiratory disorder that is characterized by chronic inflammation and emphysema. COPD is primarily caused by cigarette smoke (CS). CS alters numerous cellular processes, including the post-transcriptional regulation of mRNAs. The identification of RNA-binding proteins (RBPs), microRNAs (miRNAs), and long non-coding RNAs (…	2021-11-01	2023-04-14 11:56:00	2023-04-14 11:56:00				21	22																	Place: Switzerland PMCID: PMC8584689 PMID: 34769392
8CBK3RZV	journalArticle	2020	Alter, P.; Baker, J.R.; Dauletbaev, N.; Donnelly, L.E.; Pistenmaa, C.; Schmeck, B.; Washko, G.; Vogelmeier, C.F.	Update in Chronic Obstructive Pulmonary Disease 2019	American Journal of Respiratory and Critical Care Medicine		1535-4970	10.1164/rccm.202002-0370UP			2020	2023-04-14 11:56:00	2023-04-14 11:56:00		348�C355		3	202
KASNA76Y	journalArticle	2018	Anonymous.	Abstracts: 5th AACR-IASLC International Joint Conference: Lung Cancer Translational Science from the Bench to the Clinic	Clinical Cancer Research		1557-3265			The proceedings contain 91 papers. The topics discussed include: are tumors predictable? inherited immune variation constrains tumor evolution; allele-specific HLA loss and immune escape in lung cancer evolution; stem cell signals in the initiation and progression of non-small cell lung cancer; oncogenic drivers of lung cancer induce production of CCL5 and recruitment of regulatory T-cells; alter…	2018	2023-04-14 11:56:00	2023-04-14 11:56:00				17 Supplement	24				5th AACR-IASLC International Joint Conference: Lung Cancer Translational Science from the Bench to the Clinic. San Diego, CA United States.													Place: Netherlands Publisher: American Association for Cancer Research Inc.
6N2WGH9A	journalArticle	2019	Anonymous.	Scientific Business Abstracts of the 113th Annual Meeting of the Association of Physicians of Great Britain and Ireland	QJM		1460-2393			The proceedings contain 12 papers. The topics discussed include: rare variants in steroid receptor coactivator-1 (SRC-1) associated with obesity, adipose tissue dysfunction and liver fibrosis; glypican-6(GPC6) is a gene responsible for sporadic, non-syndromic tetralogy of fallot in humans; does altered metabolism drive macrophage dysfunction in COPD?; CorMicA: a randomized controlled trial of cor…	2019	2023-04-14 11:56:00	2023-04-14 11:56:00				9	112				113th Annual General Meeting of the Association of Physicians of Great Britain and Ireland. Glasgow United Kingdom.													Place: Netherlands Publisher: Oxford University Press
M358WRJB	journalArticle	2019	Arish, Nissim; Petukhov, Dmytro; Wallach-Dayan, Shulamit B.	The Role of Telomerase and Telomeres in Interstitial Lung Diseases: From Molecules to Clinical Implications.	International journal of molecular sciences		1422-0067	10.3390/ijms20122996		Telomeres are distal chromosome regions associated with specific protein complexes that protect the chromosome against degradation and aberrations. Telomere maintenance capacity is an essential indication of healthy cell populations, and telomere damage is observed in processes such as malignant transformation, apoptosis, or cell senescence. At a cellular level, telomere damage may result from ge…	2019-06-01	2023-04-14 11:56:00	2023-04-14 11:56:00				12	20																	Place: Switzerland PMCID: PMC6627617 PMID: 31248154
FQIUYRM3	journalArticle	2020	Balasubramanian, Satheeswaran; Gunasekaran, Kanmani; Sasidharan, Saranyadevi; Jeyamanickavel Mathan, Vignesh; Perumal, Ekambaram	MicroRNAs and Xenobiotic Toxicity: An Overview.	Toxicology reports		2214-7500	10.1016/j.toxrep.2020.04.010		The advent of new technologies has paved the rise of various chemicals that are being employed in industrial as well as consumer products. This leads to the accumulation of these xenobiotic compounds in the environment where they pose a serious threat to both target and non-target species. miRNAs are one of the key epigenetic mechanisms that have been associated with toxicity by modulating the ge…	2020	2023-04-14 11:56:00	2023-04-14 11:56:00		583�C595			7											? 2020 Published by Elsevier B.V.						Place: Ireland PMCID: PMC7225592 PMID: 32426239
DQMXKEAM	journalArticle	2022	Bamodu, Oluwaseun Adebayo; Wu, Sheng-Ming; Feng, Po-Hao; Sun, Wei-Lun; Lin, Cheng-Wei; Chuang, Hsiao-Chi; Ho, Shu-Chuan; Chen, Kuan-Yuan; Chen, Tzu-Tao; Tseng, Chien-Hua; Liu, Wen-Te; Lee, Kang-Yun	Lnc-IL7R Expression Reflects Physiological Pulmonary Function and Its Aberration Is a Putative Indicator of COPD.	Biomedicines		2227-9059	10.3390/biomedicines10040786		Despite rapidly evolving pathobiological mechanistic demystification, coupled with advances in diagnostic and therapeutic modalities, chronic obstructive pulmonary disease (COPD) remains a major healthcare and clinical challenge, globally. Further compounded by the dearth of available curative anti-COPD therapy, it is posited that this challenge may not be dissociated from the current lack of act…	2022-03-01	2023-04-14 11:56:00	2023-04-14 11:56:00				4	10																	Place: Switzerland PMCID: PMC9031132 PMID: 35453536
767HC8MP	journalArticle	2021	Ben Brahim, C.; Courageux, C.; Jolly, A.; Ouine, B.; Cartier, A.; de la Grange, P.; de Koning, L.; Leroy, P.	Proliferation Genes Repressed by TGF-�� Are Downstream of Slug/Snail2 in Normal Bronchial Epithelial Progenitors and Are Deregulated in COPD	Stem Cell Reviews and Reports		2629-3277	10.1007/s12015-021-10123-z		Slug/Snail2 belongs to the Epithelial-Mesenchymal Transition (EMT)-inducing transcription factors involved in development and diseases. Slug is expressed in adult stem/progenitor cells of several epithelia, making it unique among these transcription factors. To investigate Slug role in human bronchial epithelium progenitors, we studied primary bronchial basal/progenitor cells in an air-liquid int…	2021	2023-04-14 11:56:00	2023-04-14 11:56:00		703�C718		3	17
9FAB6V36	journalArticle	2015	Bi, Hui; Zhou, Ji; Wu, Dandan; Gao, Wei; Li, Lingling; Yu, Like; Liu, Feng; Huang, Mao; Adcock, Ian M.; Barnes, Peter J.; Yao, Xin	Microarray Analysis of Long Non-Coding RNAs in COPD Lung Tissue.	Inflammation Research		1420-908X 1023-3830	10.1007/s00011-014-0790-9		OBJECTIVE: Long noncoding RNAs (lncRNAs) play an important role in the pathogenesis of many human diseases. In this study, we provide the description of genome-wide lncRNA expression in the lung tissue of non-smokers without Chronic obstructive pulmonary disease (COPD), of smokers without COPD and of smokers with COPD. METHODS: RNA was extracted from human lung tissue and analysed using an Agilen…	2015-02-01	2023-04-14 11:56:00	2023-04-14 11:56:00		119�C126		2	64																	Place: Switzerland PMID: 25542208
CMEPQDNW	journalArticle	2020	Bi, Hui; Wang, Gui; Li, Zhiying; Zhou, Lin; Zhang, Ming; Ye, Jiru; Wang, Zhigang	Long Noncoding RNA (lncRNA) Maternally Expressed Gene 3 (MEG3) Participates in Chronic Obstructive Pulmonary Disease through Regulating Human Pulmonary Microvascular Endothelial Cell Apoptosis.	Medical science monitor : international medical journal of experimental and clinical research		1643-3750 1234-1010	10.12659/MSM.920793		BACKGROUND Chronic obstructive pulmonary disease (COPD), a general airway disease, is featured by progressive and chronic immunoreaction in the lung. Increasing evidences have showed that cigarette smoking is the main reason in the COPD progression, and human pulmonary microvascular endothelial cell (HPMEC) apoptosis often be observed in COPD, while its pathogenesis is not yet fully described. Up…	2020-03-01	2023-04-14 11:56:00	2023-04-14 11:56:00		e920793			26																	Place: United States PMCID: PMC7111098 PMID: 32201430
6V2U2T5N	journalArticle	2020	Bi, Hui; Wang, Gui; Li, Zhiying; Zhou, Lin; Zhang, Ming; Ye, Jiru; Wang, Zhigang	Erratum: Long Noncoding RNA (lncRNA) Maternally Expressed Gene 3 (MEG3) Participates in Chronic Obstructive Pulmonary Disease through Regulating Human Pulmonary Microvascular Endothelial Cell Apoptosis.	Medical science monitor : international medical journal of experimental and clinical research		1643-3750 1234-1010	10.12659/MSM.927410		Figure 3 was incorrectly published in the article titled Long Noncoding RNA (lncRNA) Maternally-Expressed Gene 3 (MEG3) Participates in Chronic Obstructive Pulmonary Disease Through Regulating Human Pulmonary Microvascular Endothelial Cell Apoptosis; PMID: 32201430; PMCID: PMC7111098; DOI: 10.12659/MSM.920793. The correct Figure 3 is as follows.	2020-09-01	2023-04-14 11:56:00	2023-04-14 11:56:00		e927410			26																	Place: United States PMCID: PMC7518006 PMID: 32955036
9K6P9SWD	journalArticle	2021	Bodas, M.; Subramaniyan, B.; Moore, A.R.; Metcalf, J.P.; Oca?as, S.R.; Freeman, W.M.; Georgescu, C.; Wren, J.D.; Walters, M.S.	The Notch3 Downstream Target Heyl Is Required for Efficient Human Airway Basal Cell Differentiation	Cells		2073-4409	10.3390/cells10113215		Basal cells (BCs) are stem/progenitor cells of the mucociliary airway epithelium, and their differentiation is orchestrated by the NOTCH signaling pathway. NOTCH3 receptor signaling regulates BC to club cell differentiation; however, the downstream responses that regulate this process are unknown. Overexpression of the active NOTCH3 intracellular domain (NICD3) in primary human bronchial epitheli…	2021	2023-04-14 11:56:00	2023-04-14 11:56:00				11	10
BL4N942J	journalArticle	2020	Bonnet, S.; Boucherat, O.; Paulin, R.; Wu, D.; Hindmarch, C.C.T.; Archer, S.L.; Song, R.; Moore Iv, J.B.; Provencher, S.; Zhang, L.; Uchida, S.	Clinical Value of Non-Coding RNAs in Cardiovascular, Pulmonary, and Muscle Diseases	Am. J. Physiol. Cell Physiol.		1522-1563	10.1152/ajpcell.00078.2019		Although a majority of the mammalian genome is transcribed to RNA, mounting evidence indicates that only a minor proportion of these transcriptional products are actually translated into proteins. Since the discovery of the first non-coding RNA (ncRNA) in the 1980s, the field has gone on to recognize ncRNAs as important molecular regulators of RNA activity and protein function, knowledge of which…	2020	2023-04-14 11:56:00	2023-04-14 11:56:00		C1-C28		1	318
LGMZGDXP	journalArticle	2014	Booton, Richard; Lindsay, Mark A.	Emerging Role of MicroRNAs and Long Noncoding RNAs in Respiratory Disease.	Chest		1931-3543 0012-3692	10.1378/chest.13-2736		The advent of techniques such as microarrays and high-throughput sequencing has revolutionized our ability to examine messenger RNA (mRNA) expression within the respiratory system. Importantly, these approaches have also uncovered the widespread expression of "noncoding RNAs," including microRNAs and long noncoding RNAs, which impact biologic responses through the regulation of mRNA transcription…	2014-07-01	2023-04-14 11:56:00	2023-04-14 11:56:00		193�C204		1	146																	Place: United States PMID: 25010962
X6HZUMDG	journalArticle	2012	Brothers, J.F.; Kusko, R.L.; Liu, G.; Luo, L.; Juan Guardela, B.; Tedrow, J.; Alekseyev, Y.; Yang, I.V.; Correll, M.; Geraci, M.; Quackenbush, J.; Sciurba, F.C.; Sebastiani, P.; Lenburg, M.; Kaminski, N.; Schwartz, D.A.; Spira, A.; Beane, J.	Identification of Lung Disease-Associated Novel Transcripts and Alternative Splicing by RNA-sequencing	American Journal of Respiratory and Critical Care Medicine		1073-449X			Introduction: Chronic lung diseases affect a significant portion of the population, and the incidences of COPD/emphysema and idiopathic interstitial pneumonia (IIP) are increasing annually. COPD is the fourth leading cause of death in the U.S. and the incidence of idiopathic pulmonary fibrosis (the most severe form of IIP) has doubled over the past decade while death rates continue to rise, espec…	2012	2023-04-14 11:56:00	2023-04-14 11:56:00				(Brothers J.F., jb2@bu.edu; Kusko R.L.; Liu G.; Luo L.; Lenburg M.; Beane J.) Boston University Medical Center, Boston, MA, United States	185
CRA42JG5	journalArticle	2020	Cai, Xing-Jun; Huang, Lin-Hui; Zhu, Yi-Ke; Huang, Yi-Jiang	LncRNA OIP5-AS1 Aggravates House Dust Mite-Induced Inflammatory Responses in Human Bronchial Epithelial Cells via the miR-143-3p/HMGB1 Axis.	Molecular medicine reports		1791-3004 1791-2997	10.3892/mmr.2020.11536		Bronchial asthma poses a serious threat to human health. Previous studies have documented the role of long non-coding RNAs (lncRNAs) in asthma. However, the molecular mechanism underlying bronchial asthma remains unclear. The aim of the present study was to evaluate the role of the lncRNA Opa-interacting protein 5 antisense RNA1 (OIP5-AS1) in the house dust mite-induced inflammatory response in h…	2020-12-01	2023-04-14 11:56:00	2023-04-14 11:56:00		4509�C4518		6	22																	Place: Greece PMCID: PMC7646745 PMID: 33174035
RKRTTGFA	journalArticle	2001	Capowski, E. E.; Esnault, S.; Bhattacharya, S.; Malter, J. S.	Y Box-Binding Factor Promotes Eosinophil Survival by Stabilizing Granulocyte-Macrophage Colony-Stimulating Factor mRNA.	Journal of immunology (Baltimore, Md. : 1950)		0022-1767	10.4049/jimmunol.167.10.5970		Short-lived peripheral blood eosinophils are recruited to the lungs of asthmatics after allergen challenge, where they become long-lived effector cells central to disease pathophysiology. GM-CSF is an important cytokine which promotes eosinophil differentiation, function, and survival after transit into the lung. In human eosinophils, GM-CSF production is controlled by regulated mRNA stability me…	2001-11-01	2023-04-14 11:56:00	2023-04-14 11:56:00		5970�C5976		10	167																	Place: United States PMID: 11698476
L89VEX5L	journalArticle	2016	Carpenter, S.	Long Noncoding RNA: Novel Links between Gene Expression and Innate Immunity	Virus Research		1872-7492	10.1016/j.virusres.2015.08.019		Protection against infection and maintenance of homeostasis are the hallmarks of the innate immune system. The complex signaling cascades that occur following microbial infection have been studied intensely for a number of years and long noncoding RNA (lncRNA) represent novel regulatory components of these pathways. The catalogue of lncRNA present in our genomes continues to increase as deep sequ…	2016	2023-04-14 11:56:00	2023-04-14 11:56:00		137�C145		(Carpenter S., sucarpen@ucsc.edu) Department of Molecular, Cell and Developmental Biology, University of California Santa Cruz, 1156 High Street, Santa Cruz, CA, United States	212
NXN4AGGT	journalArticle	2017	Chen, Xiaoliang; Lu, Xiaoxiao; Chen, Jiansong; Wu, Di; Qiu, Fuman; Xiong, Huali; Pan, Zihua; Yang, Lei; Yang, Binyao; Xie, Chenli; Zhou, Yifeng; Huang, Dongsheng; Zhou, Yumin; Lu, Jiachun	Association of Nsv823469 Copy Number Loss with Decreased Risk of Chronic Obstructive Pulmonary Disease and Pulmonary Function in Chinese.	Scientific reports		2045-2322	10.1038/srep40060		It is highly possible that copy number variations (CNVs) in susceptible regions have effects on chronic obstructive pulmonary disease (COPD) development, while long noncoding RNA (lncRNAs) have been shown to cause COPD. We hypothesized that the common CNV, named nsv823469 located on 6p22.1, and covering lncRNAs (major histocompatibility complex, class I, A (HLA-A) and HLA complex group 4B (HCG4B)…	2017-01-01	2023-04-14 11:56:00	2023-04-14 11:56:00		40060			7																	Place: England PMCID: PMC5227687 PMID: 28079130
WX2HENMR	journalArticle	2018	Chen, Yifan; Thomas, Paul S.; Kumar, Rakesh K.; Herbert, Cristan	The Role of Noncoding RNAs in Regulating Epithelial Responses in COPD.	American journal of physiology. Lung cellular and molecular physiology		1522-1504 1040-0605	10.1152/ajplung.00063.2018		Chronic obstructive pulmonary disease (COPD), one of the leading causes of death in the world, is a chronic inflammatory disease of the airways usually caused by long-term exposure to inhaled irritants. Airway epithelial cells (AECs) play a key role in initializing COPD and driving the exacerbation of this disease through the release of various cytokines. This AEC-derived cytokine response is tig…	2018-08-01	2023-04-14 11:56:00	2023-04-14 11:56:00		L184-L192		2	315																	Place: United States PMID: 29722561
EJMSUCAS	journalArticle	2021	Chen, Xichen; Mao, Mao; Shen, Ying; Jiang, Xueyong; Yin, Zhifei	lncRNA TUG1 Regulates Human Pulmonary Microvascular Endothelial Cell Apoptosis via Sponging of the miR-9a-5p/BCL2L11 Axis in Chronic Obstructive Pulmonary Disease.	Experimental and therapeutic medicine		1792-1015 1792-0981	10.3892/etm.2021.10338		The aim of the present study was to investigate the function of long non-coding RNA taurine-upregulated gene 1 (lncRNA TUG1) in chronic obstructive pulmonary disease and further assess the underlying molecular mechanisms. Flow cytometry analysis was performed to detect cell apoptosis of human pulmonary microvascular endothelial cells (HPMECs) treated with 1% cigarette smoke extract (CSE). The act…	2021-08-01	2023-04-14 11:56:00	2023-04-14 11:56:00		906		2	22											Copyright: ? Chen et al.						Place: Greece PMCID: PMC8243330 PMID: 34257718
6TMLYM55	journalArticle	2021	Chen, Panfeng; Jiang, Ping; Chen, Jianing; Yang, Yang; Guo, Xiumei	XIST Promotes Apoptosis and the Inflammatory Response in CSE-stimulated Cells via the miR-200c-3p/EGR3 Axis.	BMC pulmonary medicine		1471-2466	10.1186/s12890-021-01582-8		BACKGROUND: Chronic obstructive pulmonary disease (COPD) is a disease that causes obstructed airways and abnormal inflammatory responses in the lungs. Early growth response 3 (EGR3) has been revealed to play a vital role in the regulation of the inflammatory response in certain diseases. We aimed to explore the role of EGR3 and its upstream mechanism in COPD. METHODS AND RESULT: In the present st…	2021-07-01	2023-04-14 11:56:00	2023-04-14 11:56:00		215		1	21											? 2021. The Author(s).						Place: England PMCID: PMC8268373 PMID: 34243729
S4UBRTYQ	journalArticle	2021	Chen, Fang-fang; Zhang, Fang; Zhang, Xiu-qin; Lyu, Bei-li; Yin, Wen-dian; Sun, Ren-juan	Risk factors for pulmonary infection in COPD patients and expression level of plasma LncRNA NEAT1	Chinese Journal of Nosocomiology		1005-4529	10.11816/cn.ni.2021-203598		Ŀ�� �������������Էμ���(COPD)�ϲ��β���Ⱦ��Σ�����ؼ�����Ѫ�������Ǳ���RNA(LncRNA)�˷ḻת¼��1 (NEAT1)����ˮƽ�仯.���� ѡ��2018��1��-2020��1�½��ϴ�ѧ����ҽԺ���ε�COPD����300��,�������ߺϲ��β���Ⱦ������Ѫ��LncRNA NEAT1����ˮƽ�仯,���ö�����Logistic�ع�����COPD�ϲ��β���Ⱦ��Σ������,���������߹�����������(ROC)����Ѫ��LncRNA NEAT1��COPD�ϲ��β���Ⱦ�����ϼ�ֵ.���� 300��COPD���߹�122�����ַβ���Ⱦ,������Ϊ40.67��;��Ⱦ����̵Һ������������ԭ��97��,���…	2021	2023-04-14 11:56:00	2023-04-14 11:56:00		2673�C2677		17	31																	LCCN: 11-3456/R
3LZJ55NN	journalArticle	2021	CHEN Hanting;HONG Wei;GAO Mi;	Advances of non-coding RNA in airway inflammation	China Medicine and Pharmacy		2095-0616			Airway inflammation is widely prevalent in the population and related to many diseases with poor treatment outcomes and high mortality, posing a great threat to human health. At present, there is no effective cure for this disease, and its pathogenic mechanism has not been clearly explored, so new ideas for the treatment of airway inflammation and the discovery of new drug targets are hot spots f…	2021	2023-04-14 11:56:00	2023-08-05 00:38:00		23�C26		18	11																	LCCN: 11-6006/R
9F2XZR2F	journalArticle	2022	Chen Xunchun;Li Minglan;Pan Biyun;Wang Yanying;Ding Yipeng	Role of LncRNA RP11-20G6.3 and TLR4/NF-��B signaling pathway in airway inflammation and remodeling in COPD	Acta Universitatis Medicinalis Anhui		1000-1492			Objective To investigate the role of LncRNA RP11-20 G6.3 and Toll-like receptor 4��TLR4��/nuclear factor kappa-B��NF-��B�� signaling pathway in airway inflammation and remodeling in chronic obstructive pulmonary disease��COPD��. Methods The wild-type��WT�� and TLR4 knock out��KO�� C57 BL/6 male mice were used to construct COPD model. The expression of TLR4/NF-��B signaling pathway protein was ana…	2022	2023-04-14 11:56:00	2023-08-04 14:34:00		586�C593		4	57																	LCCN: 34-1065/R
N74MKFL5	journalArticle	2023	Chiba, Yoshihiko; Adachi, Yukika; Ando, Yusuke; Fujii, Shigeki; Suto, Wataru; Sakai, Hiroyasu	A lncRNA MALAT1 Is a Positive Regulator of RhoA Protein Expression in Bronchial Smooth Muscle Cells.	Life sciences		1879-0631 0024-3205	10.1016/j.lfs.2022.121289		AIMS: Augmented smooth muscle contractility of the airways associated with an increased expression of RhoA, a monomeric GTPase responsible for Ca(2+) sensitization of contraction, is one of the causes of airway hyperresponsiveness. However, the mechanism of the altered properties of airway smooth muscle cells, including the RhoA upregulation, is not fully understood. This study aims to define fun…	2023-01-01	2023-04-14 11:56:00	2023-04-14 11:56:00		121289			313											Copyright ? 2022 Elsevier Inc. All rights reserved.						Place: Netherlands PMID: 36529281
E9C2XJ97	journalArticle	2020	Chinnapaiyan, S.; Dutta, R.K.; Devadoss, D.; Chand, H.S.; Rahman, I.; Unwalla, H.J.	Role of Non-Coding RNAs in Lung Circadian Clock Related Diseases	International Journal of Molecular Sciences		1422-0067	10.3390/ijms21083013		Circadian oscillations are regulated at both central and peripheral levels to maintain physiological homeostasis. The central circadian clock consists of a central pacemaker in the suprachiasmatic nucleus that is entrained by light dark cycles and this, in turn, synchronizes the peripheral clock inherent in other organs. Circadian dysregulation has been attributed to dysregulation of peripheral c…	2020	2023-04-14 11:56:00	2023-04-14 11:56:00				8	21
P5R63BS5	journalArticle	2018	Choukrallah, M.-A.; Sewer, A.; Talikka, M.; Sierro, N.; Peitsch, M.C.; Hoeng, J.; Ivanov, N.V.	Epigenomics in Tobacco Risk Assessment: Opportunities for Integrated New Approaches			2468-2020	10.1016/j.cotox.2019.01.001		The epigenome can undergo changes in response to various environmental exposures, such as therapeutic drugs, chemical toxicants, nanoparticle pollution, and electromagnetic radiation. High-throughput technologies allow accurate genome sequencing and high-resolution mapping of epigenetic marks such as DNA and chromatin modifications. Some epigenetic changes occur concomitantly with transcriptomic …	2018	2023-04-14 11:56:00	2023-04-14 11:56:00		67�C83		(Choukrallah M.-A.; Sewer A.; Talikka M.; Sierro N.; Peitsch M.C.; Hoeng J., Julia.Hoeng@pmi.com; Ivanov N.V., Nikolai.Ivanov@pmi.com) Philip Morris International Research & Development, Philip Morris Products S.A. (Part of Philip Morris International Group of Companies), Quai Jeanreaud 5, Neuchatel, Switzerland	11�C12
NZC5J2FH	journalArticle	2015	Comer, Brian S.; Ba, Mariam; Singer, Cherie A.; Gerthoffer, William T.	Epigenetic Targets for Novel Therapies of Lung Diseases.	Pharmacology & therapeutics		1879-016X 0163-7258	10.1016/j.pharmthera.2014.11.006		In spite of substantial advances in defining the immunobiology and function of structural cells in lung diseases there is still insufficient knowledge to develop fundamentally new classes of drugs to treat many lung diseases. For example, there is a compelling need for new therapeutic approaches to address severe persistent asthma that is insensitive to inhaled corticosteroids. Although the preva…	2015-03-01	2023-04-14 11:56:00	2023-04-14 11:56:00		91�C110			147											Copyright ? 2014 Elsevier Inc. All rights reserved.						Place: England PMCID: PMC4323764 PMID: 25448041
2F4Z52DR	journalArticle	2017	Corley, Meredith; Solem, Amanda; Phillips, Gabriela; Lackey, Lela; Ziehr, Benjamin; Vincent, Heather A.; Mustoe, Anthony M.; Ramos, Silvia B. V.; Weeks, Kevin M.; Moorman, Nathaniel J.; Laederach, Alain	An RNA Structure-Mediated, Posttranscriptional Model of Human ��-1-Antitrypsin Expression.	Proceedings of the National Academy of Sciences of the United States of America		1091-6490 0027-8424	10.1073/pnas.1706539114		Chronic obstructive pulmonary disease (COPD) affects over 65 million individuals worldwide, where ��-1-antitrypsin deficiency is a major genetic cause of the disease. The ��-1-antitrypsin gene, SERPINA1, expresses an exceptional number of mRNA isoforms generated entirely by alternative splicing in the 5'-untranslated region (5'-UTR). Although all SERPINA1 mRNAs encode exactly the same protein, ex…	2017-11-01	2023-04-14 11:56:00	2023-04-14 11:56:00		E10244-E10253		47	114											Copyright ? 2017 the Author(s). Published by PNAS.						Place: United States PMCID: PMC5703279 PMID: 29109288
VQRSYLWC	journalArticle	2017	Cruz, F.F.; Rocco, P.R.M.	Stem-Cell Extracellular Vesicles and Lung Repair	Stem Cell Incestig.		2306-9759	10.21037/sci.2017.09.02		Four out of the ten leading causes of morbidity and mortality worldwide are lung diseases. Despite advances in comprehending the pathophysiological mechanisms involved in these disorders, for several respiratory diseases, there is still no effective treatment able to stop their natural history or reverse the morphological and functional damage they cause. In this context, recent research has supp…	2017	2023-04-14 11:56:00	2023-04-14 11:56:00				9	4
NAFC47UU	journalArticle	2022	Dai, Zhongshang; Liu, Xiangming; Zeng, Huihui; Chen, Yan	Long Noncoding RNA HOTAIR Facilitates Pulmonary Vascular Endothelial Cell Apoptosis via DNMT1 Mediated Hypermethylation of Bcl-2 Promoter in COPD.	Respiratory research		1465-993X 1465-9921	10.1186/s12931-022-02234-z		BACKGROUND: To study the regulatory effect of Long non-coding RNA (LncRNA) HOX transcript antisense RNA (HOTAIR) on pulmonary vascular endothelial cell (HPVEC) apoptosis and determine whether the HOTAIR facilitate HPVEC apoptosis via DNMT1 mediated hypermethylation of Bcl-2 promoter in chronic obstructive pulmonary disease (COPD). METHODS: LncRNA array was used to measure the differentially expre…	2022-12-01	2023-04-14 11:56:00	2023-04-14 11:56:00		356		1	23											? 2022. The Author(s).						Place: England PMCID: PMC9758792 PMID: 36527094
6K4TCP7P	journalArticle	2018	De Rose, V.; Burgel, P.-R.; Gaggar, A.; Greene, C.	Airway Inflammatory/Immune Responses in COPD and Cystic Fibrosis	Mediators of Inflammation		1466-1861	10.1155/2018/7280747			2018	2023-04-14 11:56:00	2023-04-14 11:56:00				(De Rose V., virginia.derose@unito.it) Department of Clinical and Biological Sciences, University of Torino, A.O.U. S.Luigi Gonzaga, Regione Gonzole 10, Orbassano, Torino, Italy	2018
6MSVF5UR	journalArticle	2015	De Smet, Elise G.; Mestdagh, Pieter; Vandesompele, Jo; Brusselle, Guy G.; Bracke, Ken R.	Non-Coding RNAs in the Pathogenesis of COPD.	Thorax		1468-3296 0040-6376	10.1136/thoraxjnl-2014-206560		A large part of the human genome is transcribed in non-coding RNAs, transcripts that do not code for protein, including microRNAs (miRNAs) and long non-coding RNAs (lncRNAs). MiRNAs are short single-stranded RNA molecules that negatively regulate gene expression at the post-transcriptional level. They play an important regulatory role in many biological processes. Consequently, altered expression…	2015-08-01	2023-04-14 11:56:00	2023-04-14 11:56:00		782�C791		8	70											Published by the BMJ Publishing Group Limited. For permission to use (where not already granted under a licence) please go to http://group.bmj.com/group/rights-licensing/permissions.						Place: England PMID: 25995155
VEZ7RNZI	journalArticle	2019	Devadoss, Dinesh; Long, Christopher; Langley, Raymond J.; Manevski, Marko; Nair, Madhavan; Campos, Michael A.; Borchert, Glen; Rahman, Irfan; Chand, Hitendra S.	Long Noncoding Transcriptome in Chronic Obstructive Pulmonary Disease.	American journal of respiratory cell and molecular biology		1535-4989 1044-1549	10.1165/rcmb.2019-0184TR		Chronic airway inflammation from recurring exposures to noxious environmental stimuli results in a progressive and irreversible airflow limitation and the lung parenchymal damage that characterizes chronic obstructive pulmonary disease (COPD). The large variability observed in the onset and progression of COPD is primarily driven by complex gene-environment interactions. The transcriptomic and ep…	2019-12-01	2023-04-14 11:56:00	2023-04-14 11:56:00		678�C688		6	61																	Place: United States PMCID: PMC6890411 PMID: 31486667
VSERGJFR	journalArticle	2021	Devadoss, Dinesh; Daly, Grant; Manevski, Marko; Houserova, Dominika; Hussain, Shah S.; Baumlin, Nathalie; Salathe, Matthias; Borchert, Glen M.; Langley, Raymond J.; Chand, Hitendra S.	A Long Noncoding RNA Antisense to ICAM-1 Is Involved in Allergic Asthma Associated Hyperreactive Response of Airway Epithelial Cells.	Mucosal immunology		1935-3456 1933-0219	10.1038/s41385-020-00352-9		Epithelial cells of the conducting airways are a pivotal first line of defense against airborne pathogens and allergens that orchestrate inflammatory responses and mucociliary clearance. Nonetheless, the molecular mechanisms responsible for epithelial hyperreactivity associated with allergic asthma are not completely understood. Transcriptomic analysis of human airway epithelial cells (HAECs), di…	2021-05-01	2023-04-14 11:56:00	2023-04-14 11:56:00		630�C639		3	14																	Place: United States PMCID: PMC8081750 PMID: 33122732
TIGPDBHR	journalArticle	2022	Devadoss, D.; Acharya, A.; Manevski, M.; Cioffi, M.; Pandey, K.; Nair, M.; Chapagain, P.; Byrareddy, S.; Chand, H.S.	Immunomodulatory LASI lncRNA Regulates Cigarette Smoke Exacerbated SARS-CoV-2 Infectivity in COPD Airway Epithelial Cells	American Journal of Respiratory and Critical Care Medicine		1535-4970	10.1164/ajrccm-conference.2022.205.1_MeetingAbstracts.A3272		Background: Cigarette smoke (CS) is the major risk factor for chronic respiratory diseases such as COPD. However, the role of CS exposure on the susceptibility to SARS-CoV-2 infection and COVID-19 disease severity is unknown among COPD subjects. Following CS-induced exacerbations, COPD subjects' manifest dysregulated mucus hypersecretion and airway inflammation in conducting airways. Long noncodi…	2022	2023-04-14 11:56:00	2023-04-14 11:56:00				1	205
EIJQX3F7	journalArticle	2015	Dong, Ming; Wang, Xin; Zhao, Hong-Lin; Chen, Xing-Long; Yuan, Jing-Hua; Guo, Jiu-Yi; Li, Ke-Qiu; Li, Guang	Integrated Analysis of Transcription Factor, microRNA and LncRNA in an Animal Model of Obliterative Bronchiolitis.	International journal of clinical and experimental pathology		1936-2625			Obliterative bronchiolitis (OB) is characterized by sub-epithelial inflammatory and fibrotic narrowing of the bronchioles, and it is the predominant factor limiting long-term survival after lung transplantation. To explore molecular mechanism of OB, we investigated the interaction of transcription factor (TF), microRNA, long noncoding RNA (lncRNA), and gene expression in the mice model of OB by i…	2015	2023-04-14 11:56:00	2023-04-14 11:56:00		7050�C7058		6	8																	Place: United States PMCID: PMC4525932 PMID: 26261598
76AU5SIL	journalArticle	2020	Du, X.-H.; Li, S.-S.; Xiong, G.-S.; Yang, G.-M.; Shen, W.; Sun, S.-B.; Ye, X.-L.; Li, L.; Weng, Z.-Y.	Therapeutic Efficacy of Dexmedetomidine on Chronic Obstructive Pulmonary Disease via Downregulating lncRNA PACER.	European review for medical and pharmacological sciences		2284-0729 1128-3602	10.26355/eurrev_202012_24200		OBJECTIVE: The aim of the study was to clarify the therapeutic mechanism of Dexmedetomidine (DEX) on the chronic obstructive pulmonary disease (COPD) and its regulatory effect on long non-coding RNA (lncRNA) PACER. PATIENTS AND METHODS: Serum level of PACER in COPD patients was detected by quantitative real-time polymerase chain reaction (qRT-PCR). The diagnostic potential of PACER in COPD was as…	2020-12-01	2023-04-14 11:56:00	2023-04-14 11:56:00		12963�C12970		24	24																	Place: Italy PMID: 33378047
PPINA3Z9	journalArticle	2022	Du, Yong; Ding, Yi; Shi, Tianyun; He, Wei; Feng, Jingjing; Mei, Zhoufang; Chen, Xuru; Feng, Xintong; Zhang, Xiaohua; Jie, Zhijun	Long Noncoding RNA GAS5 Attenuates Cigarette Smoke-Induced Airway Remodeling by Regulating miR-217-5p/PTEN Axis.	Acta biochimica et biophysica Sinica		1745-7270 1672-9145	10.3724/abbs.2022074		Airway remodeling is a remarkable pathological characteristic of chronic obstructive pulmonary disease (COPD), and long noncoding RNAs have been demonstrated to participate in COPD development and pathogenesis. Here, we investigate the role of long noncoding RNA GAS5 in cigarette smoke (CS)-induced airway remodeling. GAS5 expression is significantly lower in lung tissues of CS-exposed mice than i…	2022-06-01	2023-04-14 11:56:00	2023-04-14 11:56:00		931�C939		7	54																	Place: China PMID: 35880572
MHGTY663	journalArticle	2001	Edgar, A. J.; Polak, J. M.	Flotillin-1: Gene Structure: cDNA Cloning from Human Lung and the Identification of Alternative Polyadenylation Signals.	The international journal of biochemistry & cell biology		1357-2725	10.1016/s1357-2725(00)00069-8		To identify changes in gene expression associated with emphysema, differential display was used to compare RNA extracted from emphysematous lung with that of unused donor tissue taken at the time of transplant. Two expressed clones with sequence homology to the 3' UTR of the murine flotillin-1 cDNA were identified. Flotillin-1 is a plasma membrane protein, which has been associated with detergent…	2001-01-01	2023-04-14 11:56:00	2023-04-14 11:56:00		53�C64		1	33																	Place: Netherlands PMID: 11167132
UH8LM5CK	journalArticle	2013	Edwards, S.L.; Beesley, J.; French, J.D.; Dunning, M.	Beyond GWASs: Illuminating the Dark Road from Association to Function	American Journal of Human Genetics		0002-9297	10.1016/j.ajhg.2013.10.012		Genome-wide association studies (GWASs) have enabled the discovery of common genetic variation contributing to normal and pathological traits and clinical drug responses, but recognizing the precise targets of these associations is now the major challenge. Here, we review recent approaches to the functional follow-up of GWAS loci, including fine mapping of GWAS signal(s), prioritization of putati…	2013	2023-04-14 11:56:00	2023-04-14 11:56:00		779�C797		5	93
TQ8I6ND6	journalArticle	2017	Esendagli, D.; Gunelozcan, A.	From Stem Cell Biology to the Treatment of Lung Diseases	Current Stem Cell Research & Therapy		1574-888X	10.2174/1574888X12666170523155846		Background: The exposure of lung to noxious agents or gasses leads to injury, which further enhances repair mechanisms by promoting the proliferation and differentiation of lung stem cells. These cells could help preserve the anatomical structure and the function of the organ. Unfortunately in many lung diseases, 'this scenario' is changed and injury progresses despite repair mechanisms or conven…	2017	2023-04-14 11:56:00	2023-04-14 11:56:00		493�C505		6	12
NX5SI46Q	journalArticle	2021	Eslava-Avil��s, E.; Arenas-Huertero, F.	Pirnas: Nature, Biogenesis, Regulation, and Their Potential Clinical Utility	Boletin Medico del Hospital Infantil de Mexico		1665-1146	10.24875/BMHIM.20000185		RNAs that interact with PIWI (P-element Induced Wimpy) proteins, called piRNAs, were discovered in 2006. Considered the ��guardians of the genome,�� piRNAs were first described in germ cells of Mus musculus and Drosophila melanogaster. Since then, studies have focused on elucidating their origin, biogenesis, and mechanisms of action. Today, we know some of the molecules that participate in these …	2021	2023-04-14 11:56:00	2023-04-14 11:56:00		432�C442		5	78
HV8GHV4I	journalArticle	2018	Ezegbunam, Wendy; Foronjy, Robert	Posttranscriptional Control of Airway Inflammation.	Wiley interdisciplinary reviews. RNA		1757-7012 1757-7004	10.1002/wrna.1455		Acute inflammation in the lungs is a vital protective response, efficiently and swiftly eliminating inciters of tissue injury. However, in respiratory diseases characterized by chronic inflammation, such as chronic obstructive pulmonary disease and asthma, enhanced expression of inflammatory mediators leads to tissue damage and impaired lung function. Although transcription is an essential first …	2018-01-01	2023-04-14 11:56:00	2023-04-14 11:56:00				1	9											? 2017 Wiley Periodicals, Inc.						Place: United States PMID: 29071794
UHCNXBTT	journalArticle	2015	Faiz, A; Postma, \relax DS; Steiling, K; Spira, A; Lenburg, M; Koppelman, \relax GH; Liu, G; Alekseyev, \relax YO; Hiemstra, P; Sterk, \relax PJ; et al.	Effect of Long Term Corticosteroid Treatment on microRNA and Gene Expression Profiles in Chronic Obstructive Pulmonary Disease: Transcriptomics of the Glucold Study	American journal of respiratory and critical care medicine					Background: The Groningen and Leiden Universities study of Corticosteroids in Obstructive Lung Disease (GLUCOLD) has identified a subset of COPD patients who respond favorably to inhaled corticosteroid (ICS) treatment and were distinguishable by their gene-expression profiles [Van den Berg, M. et al. Thorax 2014;69:14-23]. However, the mechanisms that control this altered gene-expression profile …	2015	2023-04-14 11:56:00	2023-04-14 11:56:00				no pagination	191
AN8TY6WW	journalArticle	2019	Faiz, Alen; Steiling, Katrina; Roffel, Mirjam P.; Postma, Dirkje S.; Spira, Avrum; Lenburg, Marc E.; Borggrewe, Malte; Eijgenraam, Tim R.; Jonker, Marnix R.; Koppelman, Gerard H.; Pouwels, Simon D.; Liu, Gang; Alekseyev, Yuriy O.; Lam, Stephen; Hiemstra, Pieter S.; Sterk, Peter J.; Timens, Wim; Brandsma, Corry-Anke; Heijink, Irene H.; van den Berge, Maarten	Effect of Long-Term Corticosteroid Treatment on microRNA and Gene-Expression Profiles in COPD	The European respiratory journal		0903-1936, 1399-3003	10.1183/13993003.01202-2018		The aim was to investigate whether microRNA (miRNA) expression is modulated by inhaled corticosteroid (ICS) treatment We performed genome-wide miRNA analysis on bronchial biopsies of 69 moderate/severe chronic obstructive pulmonary disease (COPD) patients at baseline and after 6- and 30-month treatment with the ICS fluticasone propionate or placebo. The effect of ICS on miRNA expression was valid…	2019-04-01	2023-04-14 11:56:00	2023-04-14 11:56:00		1801202		4	53
S4VEWTRS	journalArticle	2019	Fan, Maiying; Xu, Jing; Xiao, Qiming; Chen, Fang; Han, Xiaotong	Long Non-Coding RNA TCF7 Contributes to the Growth and Migration of Airway Smooth Muscle Cells in Asthma through Targeting TIMMDC1/Akt Axis.	Biochemical and biophysical research communications		1090-2104 0006-291X	10.1016/j.bbrc.2018.11.187		BACKGROUND: Long noncoding RNAs (lncRNAs) have been revealed to participate in cellular biological processes in multiple diseases, including asthma. Nevertheless, the role of lncRNA TCF7 (lncTCF7) in airway smooth muscle cells (ASMCs) is still covered. METHODS: The expression of lncTCF7 and TIMMDC1 in ASMCs from 12 asthma patients and 12 healthy controls were detected using qRT-PCR. Then MTT assa…	2019-01-01	2023-04-14 11:56:00	2023-04-14 11:56:00		749�C755		3	508											Copyright ? 2018 Elsevier Inc. All rights reserved.						Place: United States PMID: 30528236
6ER3CDN2	journalArticle	2021	Fan, Shiming; Ren, Yan; Zhang, Wenli; Zhang, Huawei; Wang, Cheng	Long Non-Coding Maternally Expressed Gene 3 Regulates Cigarette Smoke Extract-Induced Apoptosis, Inflammation and Cytotoxicity by Sponging miR-181a-2-3p in 16HBE Cells.	Oncology letters		1792-1074 1792-1082	10.3892/ol.2020.12306		Accumulating evidence has suggested that long non-coding (lnc)RNAs are widely involved in the progression of multiple diseases, including chronic obstructive pulmonary disease (COPD). The aim of the present study was to explore the function and molecule mechanism of maternally expressed gene 3 (MEG3) in cigarette smoke extract (CSE)-treated 16HBE cells. Cell viability and apoptosis were evaluated…	2021-01-01	2023-04-14 11:56:00	2023-04-14 11:56:00		45		1	21											Copyright: ? Fan et al.						Place: Greece PMCID: PMC7693283 PMID: 33262837
H5VB9Q6V	journalArticle	2023	Feng, Xueyan; Dong, Hui; Li, Beibei; Yu, Liang; Zhu, Jinyuan; Lou, Caili; Zhang, Jin	Integrative Analysis of the Expression Profiles of Whole Coding and Non-Coding RNA Transcriptomes and Construction of the Competing Endogenous RNA Networks for Chronic Obstructive Pulmonary Disease.	Frontiers in genetics		1664-8021	10.3389/fgene.2023.1050783		The pathogenesis of Chronic Obstructive Pulmonary Disease (COPD) is implicated in airway inflammation, oxidative stress, protease/anti-protease and emphysema. Abnormally expressed non-coding RNAs (ncRNAs) play a vital role in regulation of COPD occurrence and progression. The regulatory mechanisms of the circRNA/lncRNA-miRNA-mRNA (competing endogenous RNA, ceRNA) networks might facilitate our cog…	2023	2023-04-14 11:56:00	2023-04-14 11:56:00		1050783			14											Copyright ? 2023 Feng, Dong, Li, Yu, Zhu, Lou and Zhang.						Place: Switzerland PMCID: PMC9923003 PMID: 36793900
N7ZBCXBQ	journalArticle	2020	G��l, Zs��fia; G��zsi, Andr��s; Semsei, ��gnes F.; Nagy, Adrienne; Sult��sz, Monika; Csoma, Zsuzsanna; Tam��si, Lilla; G��lffy, Gabriella; Szalai, Csaba	Investigation of Circulating lncRNAs as Potential Biomarkers in Chronic Respiratory Diseases.	Journal of translational medicine		1479-5876	10.1186/s12967-020-02581-9		BACKGROUND: In the present study the blood expression level of inflammatory response and autoimmunity associated long non-coding RNAs (lncRNAs) were compared in patients with different chronic respiratory diseases and investigated whether they could be used as biomarkers in these diseases. METHODS: In the discovery cohort, the gene expression level of 84 lncRNAs were measured in the blood of 24 a…	2020-11-01	2023-04-14 11:56:00	2023-04-14 11:56:00		422		1	18																	Place: England PMCID: PMC7653503 PMID: 33168013
R8BG2BJA	journalArticle	2019	Ge, Jianli; Geng, Shasha; Jiang, Hua	Long Noncoding RNAs Antisense Noncoding RNA in the INK4 Locus (ANRIL) Correlates with Lower Acute Exacerbation Risk, Decreased Inflammatory Cytokines, and Mild GOLD Stage in Patients with Chronic Obstructive Pulmonary Disease.	Journal of clinical laboratory analysis		1098-2825 0887-8013	10.1002/jcla.22678		BACKGROUND: We aimed to assess the predictive value of long noncoding RNAs antisense noncoding RNA in the INK4 locus (lncRNAs ANRIL) for acute exacerbation of chronic obstructive pulmonary disease (COPD) and evaluate its correlation with inflammatory cytokines as well as the Global Initiative for Chronic Obstructive Lung Disease (GOLD) stage in COPD patients. METHODS: A total of 136 acute exacerb…	2019-02-01	2023-04-14 11:56:00	2023-04-14 11:56:00		e22678		2	33											? 2018 Wiley Periodicals, Inc.						Place: United States PMCID: PMC6818591 PMID: 30230590
7654K8CR	journalArticle	2018	Groot, Michael; Zhang, Duo; Jin, Yang	Long Non-Coding RNA Review and Implications in Lung Diseases.	JSM Bioinformatics, genomics and preteomics		2576-1102			Non-coding genes occupy the majority of the human genome and have recently garnered increased attention for their implications in a range of diseases. This review illustrates the current scientific landscape concerning long non-coding RNA biogenesis, regulation, and degradation, as well as their functional roles in lung pathogenesis. LncRNAs share many similar biogenesis and regulatory processes …	2018	2023-04-14 11:56:00	2023-04-14 11:56:00		1033		2	3																	Place: United States PMCID: PMC6404970 PMID: 30854513
CCEPG8Q9	journalArticle	2013	Grouse, L.	Can Epigenetic Changes Cause Copd? Canaries in the Coal Mines			2072-1439	10.3978/j.issn.2072-1439.2013.01.08			2013	2023-04-14 11:56:00	2023-04-14 11:56:00		80�C81		1	5
UCN95IBX	journalArticle	2017	Gu, Chao; Li, Yaqing; Liu, Jialiang; Ying, Xiwang; Liu, Yuanshun; Yan, Jianping; Chen, Chun; Zhou, Hongbin; Cao, Liming; Ma, Yingyu	LncRNA-mediated SIRT1/FoxO3a and SIRT1/P53 Signaling Pathways Regulate Type II Alveolar Epithelial Cell Senescence in Patients with Chronic Obstructive Pulmonary Disease.	Molecular medicine reports		1791-3004 1791-2997	10.3892/mmr.2017.6367		The loss of alveolar structure and airspace enlargement are major pathological changes in chronic obstructive pulmonary disease (COPD). Type II alveolar epithelial cells (AECII) are involved in maintaining lung tissue repair and alveolar homeostasis. Long non-coding RNAs (lncRNAs) are involved in multi-regulating gene transcription, affecting processes including embryonic development, cell differ…	2017-05-01	2023-04-14 11:56:00	2023-04-14 11:56:00		3129�C3134		5	15																	Place: Greece PMID: 28339038
P76EMW84	journalArticle	2019	Gu, Wenchao; Yuan, Yaping; Wang, Linxuan; Yang, Hua; Li, Shanshan; Tang, Zhijun; Li, Qiang	Long Non-Coding RNA TUG1 Promotes Airway Remodelling by Suppressing the miR-145-5p/DUSP6 Axis in Cigarette Smoke-Induced COPD.	Journal of cellular and molecular medicine		1582-4934 1582-1838	10.1111/jcmm.14389		Chronic obstructive pulmonary disease (COPD) is a progressive lung disease that is primarily caused by cigarette smoke (CS)-induced chronic inflammation. In this study, we investigated the function and mechanism of action of the long non-coding RNA (lncRNA) taurine-up-regulated gene 1 (TUG1) in CS-induced COPD. We found that the expression of TUG1 was significantly higher in the sputum cells and …	2019-11-01	2023-04-14 11:56:00	2023-04-14 11:56:00		7200�C7209		11	23											? 2019 The Authors. Journal of Cellular and Molecular Medicine published by John Wiley & Sons Ltd and Foundation for Cellular and Molecular Medicine.						Place: England PMCID: PMC6815828 PMID: 31557398
RUQHVXMH	journalArticle	2022	Gu, Wenchao; Wang, Linxuan; Deng, Guoping; Gu, Xiaolong; Tang, Zhijun; Li, Shanshan; Jin, Wenjing; Yang, Junxia; Guo, Xiaoxia; Li, Qiang	Knockdown of Long Noncoding RNA MIAT Attenuates Cigarette Smoke-Induced Airway Remodeling by Downregulating miR-29c-3p-HIF3A Axis.	Toxicology letters		1879-3169 0378-4274	10.1016/j.toxlet.2021.12.014		Chronic obstructive pulmonary disease (COPD) is a global public health issue and is defined as persistent airflow limitation. COPD is a major cause of morbidity and mortality worldwide. Long noncoding RNAs are involved in the course of pulmonary diseases. Here, we revealed that a long noncoding RNA called myocardial-infarction-associated transcript (MIAT) is upregulated in lung tissues of cigaret…	2022-03-01	2023-04-14 11:56:00	2023-04-14 11:56:00		11�C19			357											Copyright ? 2021 Elsevier B.V. All rights reserved.						Place: Netherlands PMID: 34953943
3ARCXJNN	journalArticle	2019	�˱�;��ٻ	The research progress of long non-coding RNAs in the pathogenesis of COPD	���ʺ�����־		1673-436X			���������Էμ���(COPD)��һ�෢���ʼ������ʸߡ�ҽ�Ƹ����ص����Ժ���������������Ӧ��������ø-������øʧ������֢��Ӧ�ȶ����뵽COPD�ķ��������С������Ǳ���RNA(lncRNA)��һ�೤��һ������200���������Ĳ�������Ϊ�����ʵ�RNA,����ͨ�����ַ�ʽ��Ϊ���ط��ӷ���������ѧ���ܡ�������,�����о�����,lncRNA��COPD�ķ�����չ�з�������Ҫ������,������Ϊ���Ϻ�����COPD��һ���е㡣������Ҫ������Ŀǰ��������lncRNA��COPD���о���չ��	2019	2023-04-14 11:56:00	2023-08-04 22:27:00		129�C133		2																		LCCN: 13-1368/R
QK8E5BPC	journalArticle	2020	Guo, C.; Qi, Y.; Qu, J.; Gai, L.; Shi, Y.; Yuan, C.	Pathophysiological Functions of the lncRNA TUG1	Current Pharmaceutical Design		1873-4286	10.2174/1381612826666191227154009		Background: Long non-coding RNAs (lncRNAs) with little or no coding capacity are associated with a plethora of cellular functions, participating in various biological processes. Cumulative study of lncRNA provides explanations to the physiological and pathological processes and new perspectives to the diagnosis, prevention, and treatment of some clinical diseases. Long non-coding RNA taurine-upre…	2020	2023-04-14 11:56:00	2023-04-14 11:56:00		688�C700		6	26
2NRJJAG5	journalArticle	2021	Guo, Li; Dou, Yuyang; Yang, Yifei; Zhang, Shiqi; Kang, Yihao; Shen, Lulu; Tang, Lihua; Zhang, Yaodong; Li, Changxian; Wang, Jun; Liang, Tingming; Li, Xiangcheng	Protein Profiling Reveals Potential isomiR-associated Cross-Talks among RNAs in Cholangiocarcinoma.	Computational and structural biotechnology journal		2001-0370	10.1016/j.csbj.2021.10.014		Cholangiocarcinomas (CCAs) are tumors that arise from the cholangiocytes. Although some genes have been shown with important roles in pathological process, interactions or cross-talks among different RNAs are important to understand the detailed molecular mechanisms in cancer development, especially discussing cross-talks among isomiRs and other RNAs. Herein, to characterize crucial genes in CCA,…	2021	2023-04-14 11:56:00	2023-04-14 11:56:00		5722�C5734			19											? 2021 The Author(s).						Place: Netherlands PMCID: PMC8551523 PMID: 34745457
LGSSU6BJ	journalArticle	2022	Guo, E.; Wu, Y.; Zhang, L.	TTN-AS1 Is Altered during Inhalation Therapy in COPD Patients and Aggravates Cigarette Smoke Extracts-Induced Lung Epithelial Cell Injury via Sponging miR-15b-5p	JOURNAL OF BIOLOGICAL REGULATORS AND HOMEOSTATIC AGENTS		0393-974X			Smoking has been found to contribute to the development of chronic obstructive pulmonary disease (COPD), with incompletely reversible airflow limitation. TTN-AS1 has been confirmed to modulate cell proliferation and apoptosis, but its expression in COPD patients and its function in lung bronchial epithelial cell injury remain elusive. The profiles of TTN-AS1 and miR-15b-5p in COPD patients and ci…	2022-01-01	2023-04-14 11:56:00	2023-04-14 11:56:00		57�C69		1	36																	Place: VIA S STEFANO 39 BIS, 64029 SILVA MARINA (TE), ITALY Publisher: BIOLIFE SAS Type: Article
WF2TPXI8	journalArticle	2021	GU Wenchao	The role and mechanism of LncRNA TUG1 upregulation in COPD airway remodeling						Long noncoding RNAs (Long noncoding RNAs, lncRNAs) refer to noncoding RNAs longer than 200 nucleotides. They play a crucial role in the regulation of gene expression. The rapid development of RNA genomics has highlighted the involvement of various lncRNAs in COPD, such as LISPR1 and ANRIL. TUG1 is a highly conserved lncRNA with a length of 7.1 kb, which was originally found in taurine-treated ret…	2021-03-01	2023-04-14 11:56:00	2023-08-05 00:01:00
64IZCW9J	journalArticle	2019	Han, Xiao; Huang, Saihua; Xue, Ping; Fu, Jinrong; Liu, Lijuan; Zhang, Caiyan; Yang, Lan; Xia, Li; Sun, Licheng; Huang, Shau-Ku; Zhou, Yufeng	LncRNA PTPRE-AS1 Modulates M2 Macrophage Activation and Inflammatory Diseases by Epigenetic Promotion of PTPRE.	Science advances		2375-2548	10.1126/sciadv.aax9230		Long noncoding RNAs (lncRNAs) are important regulators of diverse biological processes; however, their function in macrophage activation is undefined. We describe a new regulatory mechanism, where an unreported lncRNA, PTPRE-AS1, targets receptor-type tyrosine protein phosphatase ? (PTPRE) to regulate macrophage activation. PTPRE-AS1 was selectively expressed in IL-4-stimulated macrophages, and i…	2019-12-01	2023-04-14 11:56:00	2023-04-14 11:56:00		eaax9230		12	5											Copyright ? 2019 The Authors, some rights reserved; exclusive licensee American Association for the Advancement of Science. No claim to original U.S. Government Works. Distributed under a Creative Commons Attribution NonCommercial License 4.0 (CC BY-NC).						Place: United States PMCID: PMC6905863 PMID: 31844669
7WXPQCY5	journalArticle	2022	Han, Hui; Hao, Lu	Revealing lncRNA Biomarkers Related to Chronic Obstructive Pulmonary Disease Based on Bioinformatics.	International journal of chronic obstructive pulmonary disease		1178-2005 1176-9106	10.2147/COPD.S354634		BACKGROUND: Chronic obstructive pulmonary disease (COPD) is a common chronic disease of the respiratory tract, with high prevalence, high disability, and poor prognosis. However, the molecular mechanism of COPD needs to be further revealed. METHODS: We obtained the gene expression profile and miRNA expression profile of COPD patients from Gene Expression Omnibus (GEO) database, and the differenti…	2022	2023-04-14 11:56:00	2023-04-14 11:56:00		2487�C2515			17											? 2022 Han and Hao.						Place: New Zealand PMCID: PMC9547624 PMID: 36217332
24FZFGGD	journalArticle	2022	Han C.-L.; Ho K.-F.; Ho S.-C.; Chuang H.-C.	Editorial: Managing Chronic Obstruction Pulmonary Disease: From Translational Research to Public Health Practice	Frontiers in Medicine		2296-858X (electronic)	10.3389/fmed.2022.965759			2022	2023-04-14 11:56:00	2023-04-14 11:56:00		965759		(Han) Clinical Genomics and Proteomics, College of Pharmacy, Taipei Medical University, Taipei City, Taiwan (Republic of China)	9																	Place: Switzerland Publisher: Frontiers Media S.A.
9GG8UN94	journalArticle	2021	Hao, Wenbo; Lin, Fei; Shi, Hanbing; Guan, Zhanjiang; Jiang, Yunfei	Long Non-Coding RNA OIP5-AS1 Regulates Smoke-Related Chronic Obstructive Pulmonary Disease via Targeting Micro RNA -410-3p/IL-13.	Bioengineered		2165-5987 2165-5979	10.1080/21655979.2021.2000199		This investigation aimed to assess the levels of serum OIP5-AS1 and micro RNA-410-3p (miR-410-3p) in patients with chronic obstructive pulmonary disease (COPD) and their potential molecular mechanism. The levels of OIP5-AS1 and miR-410-3p as well as mRNA levels of IL-13 were measured. Pearson variable linear test was applied to analyze the correlations between forced expiratory volume in 1 second…	2021-12-01	2023-04-14 11:56:00	2023-04-14 11:56:00		11664�C11676		2	12																	Place: United States PMCID: PMC8810017 PMID: 34872453
7X3EB2ST	journalArticle	2018	He, H.; Wang, H.; Pei, F.; Jiang, M.	MiR-543 Regulates the Development of Chronic Obstructive Pulmonary Disease by Targeting Interleukin-33	Clinical Laboratory		1433-6510	10.7754/Clin.Lab.2018.180205		Background: This main aim of the study was to evaluate the expression and specific role of miR-543 in the progression of chronic obstructive pulmonary disease (COPD), thereby evaluating their diagnostic ability and treatment in COPD patients. Methods: Real time PCR was carried out to explore the level of miR-543 in the plasma and lung tissues of COPD patients and controls. ELISA was performed to …	2018	2023-04-14 11:56:00	2023-04-14 11:56:00		1199�C1205		7��8��	64
6B5CL7ZU	journalArticle	2022	He, Fang; Wang, Nian; Yu, Xiaoyuan; Zheng, Yufan; Liu, Qun; Chen, Qingzi; Pu, Jinding; Li, Naijian; Zou, Weifeng; Li, Bing; Ran, Pixin	GATA3/Long Noncoding RNA MHC-R Regulates the Immune Activity of Dendritic Cells in Chronic Obstructive Pulmonary Disease Induced by Air Pollution Particulate Matter.	Journal of hazardous materials		1873-3336 0304-3894	10.1016/j.jhazmat.2022.129459		Chronic obstructive pulmonary disease (COPD) is a heterogeneous illness associated with aberrant inflammatory immune reaction in the lung in response to noxious particles and gases. Our previous epidemiological studies discovered that long-term exposure to air pollution PM was associated with an increase in the incidence of COPD and lung function decline, but the impact of air pollution on the on…	2022-09-01	2023-04-14 11:56:00	2023-04-14 11:56:00		129459			438											Copyright ? 2022 Elsevier B.V. All rights reserved.						Place: Netherlands PMID: 35780733
3YNMBVXF	journalArticle	2022	He, Yinli; Dong, Lele; Yi, Hongyang; Zhang, Linpei; Shi, Xue; Su, Lin; Gan, Baoyu; Guo, Ruirui; Wang, Yawen; Luo, Qinying; Li, Xiaojiao	Improper Preanalytical Processes on Peripheral Blood Compromise RNA Quality and Skew the Transcriptional Readouts of mRNA and LncRNA.	Frontiers in genetics		1664-8021	10.3389/fgene.2022.1091685		Genetic and epigenetic reprogramming caused by disease states in other tissues is always systemically reflected in peripheral blood leukocytes (PBLs). Accurate transcriptional readouts of Messenger RNA (mRNA) and Long non-coding RNA (lncRNA) in peripheral blood leukocytes are fundamental for disease-related study, diagnosis and treatment. However, little is known about the impact of preanalytical…	2022	2023-04-14 11:56:00	2023-04-14 11:56:00		1091685			13											Copyright ? 2023 He, Dong, Yi, Zhang, Shi, Su, Gan, Guo, Wang, Luo and Li.						Place: Switzerland PMCID: PMC9845260 PMID: 36685907
FAVU2ESZ	journalArticle	2022	HE Chan-yi;DING Yi-peng;	Research progress on the correlation between lnc RNA and the pathogenesis of COPD	Journal of Hainan Medical University		1007-1237	10.13210/j.cnki.jhmu.20220412.001		Chronic obstructive pulmonary disease is a common chronic disease with high morbidity and mortality. Early prevention,diagnosis and treatment of chronic obstructive pulmonary disease can effectively reduce its morbidity,improve prognosis,and reduce the economic burden of patients�� families. With the deepening of molecular biology research,lncRNAs have become a research hotspot in recent years. T…	2022	2023-04-14 11:56:00	2023-08-04 22:30:00		1350-1355+1360		17 vo 28																		LCCN: 46-1049/R
4V75HG66	journalArticle	2020	Herrington, C. Simon; Poulsom, Richard; Coates, Philip J.	Recent Advances in Pathology: The 2020 Annual Review Issue of The Journal of Pathology.	The Journal of pathology		1096-9896 0022-3417	10.1002/path.5425		This year's Annual Review Issue of The Journal of Pathology contains 18 invited reviews on current research areas in pathology. The subject areas reflect the broad range of topics covered by the journal and this year encompass the development and application of software in digital histopathology, implementation of biomarkers in pathology practice; genetics and epigenetics, and stromal influences …	2020-04-01	2023-04-14 11:56:00	2023-04-14 11:56:00		475�C479		5	250											? 2020 Pathological Society of Great Britain and Ireland. Published by John Wiley & Sons, Ltd.						Place: England PMID: 32346919
N9JAWZH4	journalArticle	2020	Hu, Tian-Jun; Huang, Hong-Bo; Shen, Hai-Bo; Chen, Wei; Yang, Zhen-Hua	Role of Long Non-Coding RNA MALAT1 in Chronic Obstructive Pulmonary Disease.	Experimental and therapeutic medicine		1792-0981 1792-1015	10.3892/etm.2020.8996		Chronic obstructive pulmonary disease (COPD) is a pathological inflammatory condition of the lungs that is associated with high rates of mortality. Although long non-coding RNAs (lncRNAs) serve a role in lung diseases, their functions in COPD pathogenesis are relatively unknown. The present study aimed to assess the role of differentially expressed lncRNAs in COPD. Expression profile analysis of …	2020-09-01	2023-04-14 11:56:00	2023-04-14 11:56:00		2691�C2697		3	20											Copyright: ? Hu et al.						Place: Greece PMCID: PMC7401856 PMID: 32765763
WSS4RDRV	journalArticle	2019	Huang, Xing; Zhao, Min	High Expression of Long Non-Coding RNA MALAT1 Correlates with Raised Acute Respiratory Distress Syndrome Risk, Disease Severity, and Increased Mortality in Sepstic Patients.	International journal of clinical and experimental pathology		1936-2625			This study aimed to explore the correlation of long non-coding RNA metastasis-associated lung adenocarcinoma transcript 1 (lnc-MALAT1) expression with acute respiratory distress syndrome (ARDS) risk, disease severity, inflammation level, and mortality in septic patients. 152 septic patients were consecutively included and surveillance was conducted daily to identify ARDS occurrence. Severity and …	2019	2023-04-14 11:56:00	2023-04-14 11:56:00		1877�C1887		5	12											IJCEP Copyright ? 2019.						Place: United States PMCID: PMC6947113 PMID: 31934011
N2K4RUH5	journalArticle	2022	HU Yulan;ZHAO Jie;LU Liguo;PAN Haiyang;CHAO Yuqiong;	Correlation between Expression of lncRNA SNHG5 in Peripheral Blood Mononuclear Cells and Level of Inflammatory Factors in Patients with Chronic Obstructive Pulmonary Disease	Journal of Beihua University(Natural Science)		1009-4822	10.11713/j.issn.1009-4822.2022.04.012		Objective To investigate the expression of long-chain noncoding RNA��lncRNA�� SNHG5 and inflammatory regulators in peripheral blood mononuclear cells of patients with chronic obstructive pulmonary disease��COPD��.Method 80 patients with stable COPD,80 patients with acute exacerbation and 80 healthy volunteers were selected as the control group.Peripheral blood mononuclear cells were isolated and …	2022	2023-04-14 11:56:00	2023-08-04 22:31:00		489�C493		4	23																	LCCN: 22-1316/N
NIFIF93P	journalArticle	2017	Ijiri, N.; Panariti, A.; Mogas, A.; Nair, P.; Hamid, Q.; Martin, J.; Baglole, C.	LncRNA NEAT1 Promotes IL-8 Expression in Fibroblasts Derived from COPD Patients and in Response to Cigarette Smoking	American Journal of Respiratory and Critical Care Medicine		1535-4970	10.1164/ajrccmconference.2017.C74		Introduction Chronic obstructive pulmonary disease (COPD) is characterized by airflow limitation and abnormal inflammatory response of the lung. The most important risk factor of COPD is cigarette smoke. Lung fibroblasts exposed to cigarette smoke extract (CSE) increases the production of interleukin (IL)-8, a pro-inflammatory cytokine associated to disease progression. However, the mechanisms of…	2017	2023-04-14 11:56:00	2023-04-14 11:56:00				(Ijiri N., naru_hodou@yahoo.co.jp; Panariti A.; Mogas A.; Hamid Q.; Martin J.; Baglole C.) Research Institute of the McGill University Health Centre, Montreal, QC, Canada	195
S9EZ9WIN	journalArticle	2019	Ijiri N.; Asai K.; Tohda M.; Nakai T.; Sato K.; Yamamoto N.; Watanabe T.; Hirata K.; Kawaguchi T.	lncRNA NEAT1 Regulates IL-6 and IL-8 mRNA Expression in Lung Epithelial Cells Stimulated by Cigarette Smoke	Respirology		1323-7799			Introduction: Chronic obstructive pulmonary disease (COPD) is characterized by airflow limitation and abnormal inflammatory response of the lung. The most important risk factor of COPD is cigarette smoke. Lung epithelial cells exposed to cigarette smoke extract (CSE) causes oxidative stress and increases pro-inflammatory cytokines associated to disease progression. Recently, long non-coding RNAs …	2019	2023-04-14 11:56:00	2023-04-14 11:56:00		160		Supplement 2	24				24th Congress of the Asian Pacific Society of Respirology. Hanoi Vietnam.													Place: Netherlands Publisher: Blackwell Publishing
L3Z4KP2R	journalArticle	2019	Jia, Man; Yao, Xin	Epigenetic Links to Airway Smooth Muscle Proliferation.	American journal of respiratory cell and molecular biology		1535-4989 1044-1549	10.1165/rcmb.2019-0149ED			2019-11-01	2023-04-14 11:56:00	2023-04-14 11:56:00		552�C553		5	61																	Place: United States PMCID: PMC6827062 PMID: 31145008
SQL82WHI	journalArticle	2020	Jian-Guang Xu; Jie Zhao; Yi-Xiu Yang; Fei Chen; Liang Huang; Xiu-Kuan Li; Duo-Jian Guo; Juan Sun; Xiao-Man Zhou; Jian-Fang Liu; Qiong Feng; Hui-Fang Shi; Yi-Peng Ding; Jian-Guang Xu; Jie Zhao; Yi-Xiu Yang; Fei Chen; Liang Huang; Xiu-Kuan Li; Duo-Jian Guo;	Expression and Clinical Significance of lncRNA SNHG3 in Peripheral Blood Mononuclear Cells of Patients with Chronic Obstructive Pulmonary Disease	Journal of Hainan Medical University.		1007-1237			Objective: To investigate the expression of lncRNA SNHG3 in peripheral blood mononuclear cells of patients with chronic obstructive pulmonary disease (COPD), and to explore its clinical significance with chronic obstructive pulmonary disease. Methods: Mononuclear cells were collected from 120 patients with COPD and 110 normal controls. The expression of lncRNA SNHG3 in peripheral blood mononuclea…	2020	2023-04-14 11:56:00	2023-08-04 23:50:00		26�C29		2	26
RDMRA9Z9	journalArticle	2022	Jiang YanJiao;Sun ZengXian;Hu PanPan;Huang Jie;Liu Yun	Ferroptosis and its role in pulmonary disease	International Journal of Respiratory Sciences		1673-436X	10.3760/cma.j.cn131368-20211201-00886		Ferroptosis is a newly discovered form of programmed cell death, and its mechanism is complex. Iron overload, Lipid peroxidation, glutathione depletion and Malondialdehyde accumulation can induce Ferroptosis by regulating the expression of long chain non coding RNA, Xc system, GPX4, tumor suppressor and nuclear factor E2 related factors in cells. More and more studies have shown that Ferroptosis …	2022	2023-04-14 11:56:00	2023-08-05 00:19:00		481�C488		7	42																	LCCN: 13-1368/R
7G2VSCPN	journalArticle	2018	Josipovic, Ivana; Pfl��ger, Beatrice; Fork, Christian; Vasconez, Andrea E.; Oo, James A.; Hitzel, Juliane; Seredinski, Sandra; Gamen, Elisabetta; Heringdorf, Dagmar Meyer Zu; Chen, Wei; Looso, Mario; Pullamsetti, Soni Savai; Brandes, Ralf P.; Leisegang, Matthias S.	Long Noncoding RNA LISPR1 Is Required for S1P Signaling and Endothelial Cell Function.	Journal of molecular and cellular cardiology		1095-8584 0022-2828	10.1016/j.yjmcc.2018.01.015		Sphingosine-1-Phosphate (S1P) is a potent signaling lipid. The effects of S1P are mediated by the five S1P receptors (S1PR). In the endothelium S1PR1 is the predominant receptor and thus S1PR1 abundance limits S1P signaling. Recently, lncRNAs were identified as a novel class of molecules regulating gene expression. Interestingly, the lncRNA NONHSAT004848 (LISPR1, Long intergenic noncoding RNA ant…	2018-03-01	2023-04-14 11:56:00	2023-04-14 11:56:00		57�C68			116											Copyright ? 2018 Elsevier Ltd. All rights reserved.						Place: England PMID: 29408197
E5Y6P9PT	journalArticle	2017	Kan, M.; Shumyatcher, M.; Himes, B.E.	Using Omics Approaches to Understand Pulmonary Diseases	Respiratory Research		1465-993X	10.1186/s12931-017-0631-9		Omics approaches are high-throughput unbiased technologies that provide snapshots of various aspects of biological systems and include: 1) genomics, the measure of DNA variation; 2) transcriptomics, the measure of RNA expression; 3) epigenomics, the measure of DNA alterations not involving sequence variation that influence RNA expression; 4) proteomics, the measure of protein expression or its ch…	2017	2023-04-14 11:56:00	2023-04-14 11:56:00				1	18
6S4NFT6N	journalArticle	2020	Kaur, Gagandeep; Singh, Kameshwar; Maremanda, Krishna P.; Li, Dongmei; Chand, Hitendra S.; Rahman, Irfan	Differential Plasma Exosomal Long Non-Coding RNAs Expression Profiles and Their Emerging Role in E-cigarette Users, Cigarette, Waterpipe, and Dual Smokers.	PLoS One		1932-6203	10.1371/journal.pone.0243065		Long non-coding RNAs (lncRNAs) are the varied set of transcripts that play a critical role in biological processes like gene regulation, transcription, post-transcriptional modification, and chromatin remodeling. Recent studies have reported the presence of lncRNAs in the exosomes that are involved in regulating cell-to-cell communication in lung pathologies including lung cancer, chronic obstruc…	2020	2023-04-14 11:56:00	2023-04-14 11:56:00		e0243065		12	15																	Place: United States PMCID: PMC7723270 PMID: 33290406
B7Q6JUHV	journalArticle	2020	KE Lebin;QIAN Xiaoying;ZHOU Chuiyang	Expression and Significance of Serum Long non-coding RNA GM15621 in Patients with Chronic Obstructive Pulmonary Disease	Zhejiang Journal of Integrated Traditional Chinese and Western Medicine		1005-4561	10.3969/j.issn.1005-4561.2020.10.010			2020	2023-04-14 11:56:00	2023-08-04 22:33:00		811�C814		10	30																	LCCN: 33-1177/R
B6CNCYRD	journalArticle	2022	Krick, S.; Geraghty, P.; Jourdan Le Saux, C.; Rojas, M.; Staab-Weijnitz, C.A.	Editorial: Defining and Characterizing Respiratory Disease in an Aging Population			2296-858X	10.3389/fmed.2022.889834			2022	2023-04-14 11:56:00	2023-04-14 11:56:00				(Krick S., skrick@uabmc.edu) Division of Pulmonary, Allergy and Critical Care Medicine, University of Alabama at Birmingham, Birmingham, AL, United States	9
WXHZMIYC	journalArticle	2022	Kumar, S.; Kanoria, S.	Editorial: Non-Coding RNA Mediated Post-Transcriptional Regulation in Human Diseases	Frontiers in Genetics		1664-8021	10.3389/fgene.2022.901664			2022	2023-04-14 11:56:00	2023-04-14 11:56:00				(Kumar S., kumarsantosh@nitrkl.ac.in) Life Science Department, National Institute of Technology, Rourkela, India	13
WC3VD676	journalArticle	2022	Lai, Xingning; Zhong, Jie; Zhang, Aihua; Zhang, Boyi; Zhu, Tao; Liao, Ren	Focus on Long Non-Coding RNA MALAT1: Insights into Acute and Chronic Lung Diseases.	Frontiers in genetics		1664-8021	10.3389/fgene.2022.1003964		Acute lung injury (ALI) is a pulmonary illness with a high burden of morbidity and mortality around the world. Chronic lung diseases also represent life-threatening situations. Metastasis-associated lung adenocarcinoma transcript 1 (MALAT1) is a type of long non-coding RNA (lncRNA) and is highly abundant in lung tissues. MALAT1 can function as a competitive endogenous RNA (ceRNA) to impair the mi…	2022	2023-04-14 11:56:00	2023-04-14 11:56:00		1003964			13											Copyright ? 2022 Lai, Zhong, Zhang, Zhang, Zhu and Liao.						Place: Switzerland PMCID: PMC9523402 PMID: 36186445
5M8CVHES	journalArticle	2021	Lee, H.-W.; Jose, C.C.; Cuddapah, S.	Epithelial-Mesenchymal Transition: Insights into Nickel-Induced Lung Diseases	Seminars in Cancer Biology		1096-3650	10.1016/j.semcancer.2021.05.020		Nickel compounds are environmental toxicants, prevalent in the atmosphere due to their widespread use in several industrial processes, extensive consumption of nickel containing products, as well as burning of fossil fuels. Exposure to nickel is associated with a multitude of chronic inflammatory lung diseases including asthma, chronic obstructive pulmonary disease (COPD) and pulmonary fibrosis. …	2021	2023-04-14 11:56:00	2023-04-14 11:56:00		99�C109		(Lee H.-W.; Jose C.C.; Cuddapah S., suresh.cuddapah@nyulangone.org) Department of Environmental Medicine, New York University School of Medicine, New York, NY, United States	76
CYRIFPCX	journalArticle	2022	Lee, Kang-Yun; Ho, Shu-Chuan; Sun, Wei-Lun; Feng, Po-Hao; Lin, Cheng-Wei; Chen, Kuan-Yuan; Chuang, Hsiao-Chi; Tseng, Chien-Hua; Chen, Tzu-Tao; Wu, Sheng-Ming	Lnc-IL7R Alleviates PM(2.5)-Mediated Cellular Senescence and Apoptosis through EZH2 Recruitment in Chronic Obstructive Pulmonary Disease.	Cell biology and toxicology		1573-6822 0742-2091	10.1007/s10565-022-09709-1		BACKGROUND: Long-term exposure to PM(2.5) (particulate matter with an aerodynamic diameter of\,$\leq$\,2.5 ��m) is associated with pulmonary injury and emphysema in patients with chronic obstructive pulmonary disease (COPD). We investigated mechanisms through which the long noncoding RNA lnc-IL7R contributes to cellular damage by inducing oxidative stress in COPD patients exposed to PM(2.5). METH…	2022-12-01	2023-04-14 11:56:00	2023-04-14 11:56:00		1097�C1120		6	38											? 2022. The Author(s), under exclusive licence to Springer Nature B.V.						Place: Netherlands PMID: 35303175
AJEJUHCE	journalArticle	2021	Lei, Zhenwu; Guo, Hui; Zou, Shenchun; Jiang, Jing; Kui, Yuchuan; Song, Jie	Long Non-Coding RNA Maternally Expressed Gene Regulates Cigarette Smoke Extract Induced Lung Inflammation and Human Bronchial Epithelial Apoptosis via miR-149-3p.	Experimental and therapeutic medicine		1792-0981 1792-1015	10.3892/etm.2020.9492		Chronic obstructive pulmonary disease (COPD) has become a significant public health risk. Long non-coding RNAs (lncRNAs) have been identified as important factors involved in the proliferation, apoptosis and inflammatory cytokine expression of lung cells. Peripheral blood samples from 66 subjects (18 non-smokers, 24 smokers without COPD and 28 smokers with COPD) and HBE135-E6E7 cell treated with …	2021-01-01	2023-04-14 11:56:00	2023-04-14 11:56:00		60		1	21											Copyright: ? Lei et al.						Place: Greece PMCID: PMC7716647 PMID: 33365060
66CQG3GT	journalArticle	2016	Lewis, A.; Lee, J.Y.; Donaldson, A.V.; Natanek, S.A.; Vaidyanathan, S.; Man, W.D.-C.; Hopkinson, N.S.; Sayer, A.A.; Patel, H.P.; Cooper, C.; Syddall, H.; Polkey, M.I.; Kemp, P.R.	Increased Expression of H19/miR-675 Is Associated with a Low Fat-Free Mass Index in Patients with COPD	J. Cachexia Sarcopenia Muscle		2190-6009	10.1002/jcsm.12078		Background: Loss of muscle mass and strength is a significant comorbidity in patients with chronic obstructive pulmonary disease (COPD) that limits their quality of life and has prognostic implications but does not affect everyone equally. To identify mechanisms that may contribute to the susceptibility to a low muscle mass, we investigated microRNA (miRNA) expression, methylation status, and reg…	2016	2023-04-14 11:56:00	2023-04-14 11:56:00		330�C344		(Lewis A.; Lee J.Y.; Donaldson A.V.; Natanek S.A.; Vaidyanathan S.; Kemp P.R., p.kemp@imperial.ac.uk) Molecular Medicine Section, National Heart and Lung Institute, Imperial College, South Kensington Campus, London, United Kingdom
CSY5HND7	journalArticle	2018	Li, Xing; Zheng, Mengning; Pu, Jinding; Zhou, Yumin; Hong, Wei; Fu, Xin; Peng, Yan; Zhou, Wenqu; Pan, Hui; Li, Bing; Ran, Pixin	Identification of Abnormally Expressed lncRNAs Induced by PM2.5 in Human Bronchial Epithelial Cells	Bioscience Reports		1573-4935	10.1042/BSR20171577		To investigate the effect of stimulation of human bronchial epithelial cells (HBECs) by arterial traffic ambient PM2.5 (TAPM2.5) and wood smoke PM2.5 (WSPM2.5) on the expression of long non-coding RNAs (lncRNAs) in order to find new therapeutic targets for treatment of chronic obstructive pulmonary disease (COPD). HBECs were exposed to TAPM2.5 and WSPM2.5 at a series of concentrations. The microa…	2018-10-01	2023-04-14 11:56:00	2023-04-14 11:56:00		BSR20171577		5	38																	PMCID: PMC6131355 PMID: 29899163
8UFHEFJN	journalArticle	2019	Li, Yang; Yin, Zhengrong; Fan, Jinshuo; Zhang, Siyu; Yang, Weibing	The Roles of Exosomal miRNAs and lncRNAs in Lung Diseases.	Signal transduction and targeted therapy		2059-3635 2095-9907	10.1038/s41392-019-0080-7		An increasing number of studies have reported that exosomes released from various cells can serve as mediators of information exchange between different cells. With further exploration of exosome content, a more accurate molecular mechanism involved in the process of cell-to-cell communication has been revealed; specifically, microRNAs (miRNAs) and long noncoding RNAs (lncRNAs) are shuttled by ex…	2019	2023-04-14 11:56:00	2023-04-14 11:56:00		47			4											? The Author(s) 2019.						Place: England PMCID: PMC6851157 PMID: 31728212
SYUEXALW	journalArticle	2019	Li, Nannan; Liu, Yuan; Cai, Jingfen	LncRNA MIR155HG Regulates M1/M2 Macrophage Polarization in Chronic Obstructive Pulmonary Disease.	Biomedicine & Pharmacotherapy		1950-6007 0753-3322	10.1016/j.biopha.2019.109015		BACKGROUND: Macrophages play a crucial role in inflammatory diseases, including chronic obstructive pulmonary disease (COPD). MIR155 host gene (MIR155HG), a novel long non-coding RNA (lncRNA), has been recognized as a regulator of macrophage polarization, we thus investigated its role in COPD. METHODS: We used granulocyte-macrophage colony-stimulating factor (GM-CSF) to induce peripheral blood mo…	2019-09-01	2023-04-14 11:56:00	2023-04-14 11:56:00		109015			117											Copyright ? 2019 The Authors. Published by Elsevier Masson SAS.. All rights reserved.						Place: France PMID: 31207576
U4YVUS34	journalArticle	2021	Li, L.; Qi, R.; Zhang, L.; Yu, Y.; Hou, J.; Gu, Y.; Song, D.; Wang, X.	Potential Biomarkers and Targets of Mitochondrial Dynamics			2001-1326	10.1002/ctm2.529		Mitochondrial dysfunction contributes to the imbalance of cellular homeostasis and the development of diseases, which is regulated by mitochondria-associated factors. The present review aims to explore the process of the mitochondrial quality control system as a new source of the potential diagnostic biomarkers and/or therapeutic targets for diseases, including mitophagy, mitochondrial dynamics, …	2021	2023-04-14 11:56:00	2023-04-14 11:56:00				8	11
9RWBHGVJ	journalArticle	2022	Li, Y.; Lu, X.; Li, W.; Shi, Z.; Du, W.; Xu, H.; Liu, Z.; Wu, Y.	The circRERE/miR-144-3p/TLR2/MMP9 Signaling Axis in COPD Pulmonary Monocytes Promotes the EMT of Pulmonary Epithelial Cells	Biochemical and Biophysical Research Communications		1090-2104	10.1016/j.bbrc.2022.07.119		Chronic obstructive pulmonary disease (COPD) is a serious threat to human health, but an effective targeted therapy for COPD is still lacking at present. During the progression of COPD, the epithelial mesenchymal transition (EMT) ensures the remodeling of pulmonary epithelial cells, and it could not be precisely targeted due to its complex and elusive mechanism. In this study, we determined that …	2022	2023-04-14 11:56:00	2023-04-14 11:56:00		1�C8		(Li Y.; Li W.; Shi Z.; Du W.; Xu H.; Wu Y., yutingwu66@126.com) Department of Respiratory and Critical Care Medicine, General Hospital of Southern Theater Command of PLA, Guangzhou, China	625
WHUITAPD	journalArticle	2022	LIANG Haimei;OU Zongxing;WANG Lei;CHEN Zhongren;	LncRNA CASC7/miR-98-5p/SIRT3 axis regulates airway inflammatory response and smooth muscle cell changes in rats with chronic obstructive pulmonary disease	Chinese Journal of Immunology		1000-484X	10.3969/j.issn.1000-484X.2022.02.003		Objective:To investigate the effects of LncRNA CASC7/miR-98-5p/SIRT3 axis on airway inflammatory response and bronchial smooth muscle cells��BSMCs��in rats with chronic obstructive pulmonary disease��COPD��.Methods:Clinical samples were collected to detect expressions of CASC7,miR-98-5p and SIRT3. Dual luciferase reporter assay was adopted to confirm the targeting relationship of CASC7/miR-98-5p,…	2022	2023-04-14 11:56:00	2023-08-04 23:54:00		142�C148		2	38
RXJEZZ3D	journalArticle	2022	Li Juan;Shen Yi;He JiaHao;Chen YangHang;Yao YiTing;Yang JiaNuo;Lin XiaoJing;Mo ZhanJie;Liu ChunLi	Role of noncoding RNAs in pulmonary hypertension caused by chronic obstructive pulmonary disease	International Journal of Respiratory Sciences		1673-436X			The incidence rate and mortality of pulmonary hypertension (COPD-PH) caused by chronic obstructive pulmonary disease (COPD) are high, and the 3-year survival rate of patients is only 41%. At present, the conventional Symptomatic treatment of COPD-PH and the Targeted therapy for PH are not ideal. Non coding RNAs, as important endogenous gene regulatory factors, strictly regulate physiological and …	2022	2023-04-14 11:56:00	2023-08-05 00:06:00		495�C500		7	42																	LCCN: 13-1368/R
T4STL2WG	journalArticle	2021	Lin, X.; Li, Y.; Gong, L.; Yun, J.H.; Xu, S.; Tesfaigzi, Y.; Qiao, D.; Zhou, X.	Tempo-Spatial Regulation of the Wnt Pathway by FAM13A Modulates the Stemness of Alveolar Epithelial Progenitors	EBioMedicine		2352-3964	10.1016/j.ebiom.2021.103463		Background: Family with Sequence Similarity 13, Member A (FAM13A) gene has been consistently associated with COPD by Genome-wide association studies (GWAS). Our previous study demonstrated that FAM13A was mainly expressed in the lung epithelial progenitors including Club cells and alveolar type II epithelial (ATII) cells. Fam13a-/- mice were resistant to cigarette smoke (CS)�C induced emphysema t…	2021	2023-04-14 11:56:00	2023-04-14 11:56:00				(Lin X.; Li Y.; Gong L.; Yun J.H.; Xu S.; Qiao D.; Zhou X., xiaobo.zhou@channing.harvard.edu) Channing Division of Network Medicine, Department of Medicine, Brigham and Women's Hospital, Harvard Medical School, Boston, MA, United States	69
URIZPR6D	journalArticle	2022	Lin, Qi; Zhang, Chao-Feng; Guo, Jin-Ling; Su, Jian-Lin; Guo, Zhen-Kun; Li, Huang-Yuan	Involvement of NEAT1/PINK1-mediated Mitophagy in Chronic Obstructive Pulmonary Disease Induced by Cigarette Smoke or PM2.5	Annals of Translational Medicine		23055839, 23055847	10.21037/atm-22-542		Background: This study sought to explore the underlying mechanism of long non-coding ribonucleic acid nuclear enriched abundant transcript 1 (NEAT1) and PTEN-induced kinase 1 (PINK1)-mediated mitophagy in chronic obstructive pulmonary disease (COPD) induced by cigarette smoke (CS) or fine particular matter (PM2.5). Methods: In total, 30 male Wistar Rats were divided into the following 3 groups: (…	2022-03-01	2023-04-14 11:56:00	2023-04-14 11:56:00	44651	277�C277		6	10											All rights reserved						LCCN: 4
TSQ6ZBPL	journalArticle	2020	LI;Quan-ni;ZHAO Jie;YANG Yi-xiu;SUN Juan;ZHOU Xiao-man;LIU Jian-fang;FENG Qiong;DING Yi-peng;	Transcriptome sequencing analysis of lncRNA expression in peripheral blood mononuclear cells from patients with COPD	Journal of Hainan Medical University		1007-1237	10.13210/j.cnki.jhmu.20200410.010		Objective: To screen abnormally expressed lncRNAs in peripheral blood mononuclear cells from patients with COPD. Methods: The peripheral blood of 3 COPD patients and 3 normal controls was collected from our hospital. Mononuclear cells were isolated, and RNA was extracted for transcriptome sequencing. The expression difference between the two groups of samples was calculated based on P��0.05 and |…	2020	2023-04-14 11:56:00	2023-08-04 23:42:00		1652�C1656,1665		21	26																	LCCN: 46-1049/R
DAFABE3H	journalArticle	2019	Liu, Zengfang; Mei, Linghua; He, Zhaoping	Long Non-Coding RNA00882 Contributes to Platelet-Derived Growth Factor-Induced Proliferation of Human Fetal Airway Smooth Muscle Cells by Enhancing Wnt/��-Catenin Signaling via Sponging miR-3619-5p.	Biochemical and biophysical research communications		1090-2104 0006-291X	10.1016/j.bbrc.2019.04.106		Long non-coding RNAs (lncRNAs) are emerging as novel and critical regulators in the pathogenesis of asthma. However, the precise role of lncRNAs in pediatric asthma remains largely unknown. In this study, we aimed to investigate the biological function of lncRNA00882 (LINC00882) in regulating the proliferation of fetal airway smooth muscle (ASM) cells, which play an important role in airway remod…	2019-06-01	2023-04-14 11:56:00	2023-04-14 11:56:00		9�C15		1	514											Copyright ? 2019 Elsevier Inc. All rights reserved.						Place: United States PMID: 31014672
E4SNPIGC	journalArticle	2020	Liu, Shuang; Liu, Min; Dong, Lixia	The Clinical Value of lncRNA MALAT1 and Its Targets miR-125b, miR-133, miR-146a, and miR-203 for Predicting Disease Progression in Chronic Obstructive Pulmonary Disease Patients.	Journal of clinical laboratory analysis		1098-2825 0887-8013	10.1002/jcla.23410		OBJECTIVE: The study aimed to explore the correlations of long non-coding RNA MALAT1 (lncRNA MALAT1) and its targets microRNA (miR)-125b, miR-133, miR-146a, and miR-203 with acute exacerbation risk, inflammation, and disease severity of chronic obstructive pulmonary disease (COPD). METHODS: Plasma samples were obtained from 120 acute exacerbation COPD (AECOPD) patients, 120 stable COPD patients, …	2020-09-01	2023-04-14 11:56:00	2023-04-14 11:56:00		e23410		9	34											? 2020 The Authors. Journal of Clinical Laboratory Analysis Published by Wiley Periodicals LLC.						Place: United States PMCID: PMC7521228 PMID: 32583510
M52AU73R	journalArticle	2021	Liu, Qi; Deng, Jiali; Qiu, Yan; Gao, Juan; Li, Jin; Guan, Longfei; Lee, Hangil; Zhou, Qiulian; Xiao, Junjie	Non-Coding RNA Basis of Muscle Atrophy.	Molecular therapy. Nucleic acids		2162-2531	10.1016/j.omtn.2021.10.010		Muscle atrophy is a common complication of many chronic diseases including heart failure, cancer cachexia, aging, etc. Unhealthy habits and usage of hormones such as dexamethasone can also lead to muscle atrophy. However, the underlying mechanisms of muscle atrophy are not completely understood. Non-coding RNAs (ncRNAs), such as microRNAs (miRNAs), long ncRNAs (lncRNAs), and circular RNAs (circRN…	2021-12-01	2023-04-14 11:56:00	2023-04-14 11:56:00		1066�C1078			26											? 2021 The Authors.						Place: United States PMCID: PMC8569427 PMID: 34786211
YYN52CJG	journalArticle	2021	Liu, Panpan; Zhang, Huali; Zeng, Haizhu; Meng, Yingxia; Gao, Hongchang; Zhang, Meilan; Zhao, Lei	LncRNA CASC2 Is Involved in the Development of Chronic Obstructive Pulmonary Disease via Targeting miR-18a-5p/IGF1 Axis.	Therapeutic advances in respiratory disease		1753-4666 1753-4658	10.1177/17534666211028072		AIMS: Chronic obstructive pulmonary disease (COPD) is a systemic disease. Several long non-coding RNAs (lncRNAs) have been identified to be aberrantly expressed in COPD patients. This study investigated the role of lncRNA cancer susceptibility candidate 2 (CASC2) in COPD, as well as its potential mechanism. METHODS: Fifty smokers with COPD and another 50 smokers without COPD were recruited. Recei…	2021-12-01	2023-04-14 11:56:00	2023-04-14 11:56:00		1.75347e+16			15																	Place: England PMCID: PMC8290508 PMID: 34266334
5P4SHCHW	journalArticle	2022	Liu, Pengcheng; Wang, Yucong; Zhang, Ningning; Zhao, Xiaomin; Li, Renming; Wang, Yu; Chen, Chen; Wang, Dandan; Zhang, Xiaoming; Chen, Liang; Zhao, Dahai	Comprehensive Identification of RNA Transcripts and Construction of RNA Network in Chronic Obstructive Pulmonary Disease.	Respiratory research		1465-993X 1465-9921	10.1186/s12931-022-02069-8		BACKGROUND: Chronic obstructive pulmonary disease (COPD) is one of the world's leading causes of death and a major chronic disease, highly prevalent in the aging population exposed to tobacco smoke and airborne pollutants, which calls for early and useful biomolecular predictors. Roles of noncoding RNAs in COPD have been proposed, however, not many studies have systematically investigated the cro…	2022-06-01	2023-04-14 11:56:00	2023-04-14 11:56:00		154		1	23											? 2022. The Author(s).						Place: England PMCID: PMC9188256 PMID: 35690768
3Y37L3VD	journalArticle	2022	Liu, X.; Wang, J.; Duan, L.; Zhang, Y.; Yang, D.	lncRNAs Have Special Significance in Diagnosis and Therapy for Cancer and Inflammation	Cell Biology and Toxicology		1573-6822	10.1007/s10565-022-09781-7			2022	2023-04-14 11:56:00	2023-04-14 11:56:00		923�C925		6	38
7JQW2XBQ	journalArticle	2018	LIU Yuanshun	Study on the Mechanisms of Type �� Alveolar Epithelial Cell Senescence Regulated by LncRNA-mediated SIRT1 Signaling Networks in Chronic Obstructive Pulmonary Disease						Objective Lung tissue samples from COPD and control groups were collected to explore the level of senescence biomarker of type��alveolar epithelial cell.We isolation,culture and identification of AEC II in vitro,and study the mechanisms of type��alveolar epithelial cell senescence regulated by lncRNA-mediated SIRT1signaling networks in chronic obstructive pulmonary disease.Method 26 cases of COPD…	2018	2023-04-14 11:56:00	2023-08-04 23:59:00
WJDZMRVQ	journalArticle	2019	LI Xing;WANG Lan-ying;XU Ya-nan;ZHAN Rui	Correlation Study between LncRNA Meg3 and COPD Airway Remodeling Induced by Atmospheric Fine Particles	World Latest Medicine Information		1671-3141	10.19613/j.cnki.1671-3141.2019.51.001		Objective To explore effect of molecular biological factors and atmospheric fine particles in development of COPD patients. Methods Choose LncRNA meg3 in peripheral blood of COPD patients and healthy people wiht bioinformatics method, and detect expression level. After increasing concentration of atmospheric fine particles, observe hospital stay changes of healthy people and COPD patients. Result…	2019	2023-04-14 11:56:00	2023-08-04 23:51:00		1�C2		51 vo 19																		LCCN: 11-9234/R
NEPK3CWR	journalArticle	2018	Li Y.; Meng X.; Li G.; Zhou Q.; Xiao J.	Noncoding RNAs in Muscle Atrophy	Advances in Experimental Medicine and Biology		0065-2598	10.1007/978-981-13-1435-3_11		Denervation, disuse, fasting, and various diseases could induce skeletal muscle atrophy, which results in the decline of life quality and increase of the mortality risk for patients. Noncoding RNAs (ncRNAs) are implicated important in regulating gene expression. Thus, ncRNAs, especially microRNAs and long noncoding RNAs (lncRNAs), have gained widespread attention as crucial players in numerous ph…	2018	2023-04-14 11:56:00	2023-04-14 11:56:00		249�C266		(Li, Meng, Zhou, Xiao) Cardiac Regeneration and Ageing Lab, Institute of Cardiovascular Sciences, School of Life Science, Shanghai University, Shanghai, China	1088																	Place: United States Publisher: Springer New York LLC (E-mail: barbara.b.bertram@gsk.com)
WUXTTCB6	journalArticle	2020	Luo, Jun; Li, Li; Hu, Die; Zhang, Xian	LINC00612/miR-31-5p/Notch1 Axis Regulates Apoptosis, Inflammation, and Oxidative Stress in Human Pulmonary Microvascular Endothelial Cells Induced by Cigarette Smoke Extract.	International journal of chronic obstructive pulmonary disease		1178-2005 1176-9106	10.2147/COPD.S255696		BACKGROUND: Long non-coding RNAs (lncRNAs) have been reported as key regulators in chronic obstructive pulmonary disease (COPD). However, the precise role of LINC00612 remains unclear. METHODS: The real-time quantitative polymerase chain reaction (RT-qPCR) was used to quantify the expression levels of LINC00612, miR-31-5p, and Notch homolog 1 (Notch1) in lung tissues and cells. Under a cigarette …	2020	2023-04-14 11:56:00	2023-04-14 11:56:00		2049�C2060			15											? 2020 Luo et al.						Place: New Zealand PMCID: PMC7457876 PMID: 32921999
X68XDF4I	journalArticle	2022	Luo Xiang;Wang ZhiXia;Zhang ZhiQiang;Yang Yang;Wang LiJiang;Li YunXia;	Research progress of extracellular lncRNA in chronic obstructive pulmonary disease	Journal of Medical Research		1673-548X			Chronic obstructive pulmonary disease (COPD) is a common disease in Respiratory disease. Inflammation mechanism, protease antiprotease imbalance mechanism, oxidative stress mechanism, autonomic nervous dysfunction and other pathogenesis mechanisms may participate in the occurrence and development of COPD. Numerous studies have shown that extracellular lncRNA plays an important role in the develop…	2022	2023-04-14 11:56:00	2023-08-04 23:33:00		141-143+151		02 vo 51																		LCCN: 11-5453/R
T48GQYBQ	journalArticle	2018	Luo Yu;Zhang JianQing;Zhao ZhiHuan;	The research progress of long non-coding RNAs in the pathogenesis of COPD	The Journal of Practical Medicine		1006-5725			Chronic obstructive pulmonary disease (COPD) is a common chronic respiratory disease, with high morbidity, high disability rate, heavy Disease burden and poor prognosis. The occurrence and development of COPD is a complex process, and its pathogenesis mainly includes chronic inflammation, protease anti protease imbalance, oxidative stress, etc. However, the specific molecular mechanism is not yet…	2018	2023-04-14 11:56:00	2023-08-04 23:30:00		3496�C3498		21 vo 34																		LCCN: 44-1193/R
2UZ786HQ	journalArticle	2021	Manevski, M.; Devadoss, D.; Long, C.; Orso, N.; Singh, S.; Langley, R.J.; Borchert, G.M.; Sopori, M.L.; Chand, H.S.	The Novel Long Noncoding RNA Transcript LASI Is Associated with Smoke-Induced Inflammation and Airway Pathology of COPD Patients	American Journal of Respiratory and Critical Care Medicine		1535-4970	10.1164/ajrccm-conference.2021.TP109		Rationale: Tobacco smoke (TS) exposure is one of the primary risk factors associated with the chronic mucus hypersecretion (CMH) and chronic obstructive pulmonary disease (COPD). TS exposure confers pathologic epigenetic changes and several noncoding transcripts, including microRNAs and long noncoding RNAs (lncRNAs), have been implicated in TS-induced lung pathologies. LncRNAs serve as molecular …	2021	2023-04-14 11:56:00	2023-04-14 11:56:00				9	203
MATXDHKM	journalArticle	2022	Manevski, Marko; Devadoss, Dinesh; Long, Christopher; Singh, Shashi P.; Nasser, Mohd Wasim; Borchert, Glen M.; Nair, Madhavan N.; Rahman, Irfan; Sopori, Mohan; Chand, Hitendra S.	Increased Expression of LASI lncRNA Regulates the Cigarette Smoke and COPD Associated Airway Inflammation and Mucous Cell Hyperplasia.	Frontiers in immunology		1664-3224	10.3389/fimmu.2022.803362		RESEARCH IMPACT: Cigarette smoke (CS) exposure is strongly associated with chronic obstructive pulmonary disease (COPD). In respiratory airways, CS exposure disrupts airway barrier functions, mucous/phlegm production, and basic immune responses of airway epithelial cells. Based on our recent identification of a specific immunomodulatory long noncoding RNA (lncRNA), we investigated its role in CS-…	2022	2023-04-14 11:56:00	2023-04-14 11:56:00		803362			13											Copyright ? 2022 Manevski, Devadoss, Long, Singh, Nasser, Borchert, Nair, Rahman, Sopori and Chand.						Place: Switzerland PMCID: PMC9237255 PMID: 35774797
LTPC9LNP	journalArticle	2022	Manevski, Marko; Devadoss, Dinesh; Long, Christopher; Singh, Shashi P.; Nasser, Mohd Wasim; Borchert, Glen M.; Nair, Madhavan N.; Rahman, Irfan; Sopori, Mohan; Chand, Hitendra S.	Corrigendum: Increased Expression of LASI LncRNA Regulates the Cigarette Smoke and COPD Associated Airway Inflammation and Mucous Cell Hyperplasia.	Frontiers in immunology		1664-3224	10.3389/fimmu.2022.988069		[This corrects the article DOI: 10.3389/fimmu.2022.803362.].	2022	2023-04-14 11:56:00	2023-04-14 11:56:00		988069			13											Copyright ? 2022 Manevski, Devadoss, Long, Singh, Nasser, Borchert, Nair, Rahman, Sopori and Chand.						Place: Switzerland PMCID: PMC9393848 PMID: 36003371
WLGJNYDQ	journalArticle	2022	Mao, Jun; Wang, Ke	The expression of SP-D,CXCL13 and lncRNA PVT1 in elderly COPD patients and their correlations with lung function indexes	International Journal of Laboratory Medicine		1673-4130	10.3969/j.issn.1673-4130.2022.21.015		Ŀ�� ̽���������������Էμ���(COPD)����Ѫ���������Ե���D(SP-D)��������������13(CXCL13)ˮƽ�������Ǳ���RNA��ϸ����ת��Ǩ�ƻ���1(lncRNA PVT1)����,�Լ��������ι��ܵ�������.���� ѡ��2019��3����2021��5�º���ʡ�人���Ÿ�ҽԺ���ε�300������COPD����Ϊ�о�����,����135�����Լ����ڻ������뼱�Լ�������,165���ȶ��ڻ��������ȶ�����,��ѡ��65�����콡������Ϊ������.���ñ�ɫ����ø������������������������Ѫ��SP-D��CXCL13ˮƽ,����ʵʱӫ�ⶨ���ۺ�ø����Ӧ����lncRNA PVT…	2022	2023-04-14 11:56:00	2023-04-14 11:56:00		2630�C2634		21	43																	LCCN: 50-1176/R
EFG6TKBV	journalArticle	2020	McCool, M.A.; Bryant, C.J.; Baserga, S.J.	MicroRNAs and Long Non-Coding RNAs as Novel Regulators of Ribosome Biogenesis	Biochemical Society Transactions		1470-8752	10.1042/BST20190854		Ribosome biogenesis is the fine-tuned, essential process that generates mature ribosomal subunits and ultimately enables all protein synthesis within a cell. Novel regulators of ribosome biogenesis continue to be discovered in higher eukaryotes. While many known regulatory factors are proteins or small nucleolar ribonucleoproteins, microRNAs (miRNAs), and long non-coding RNAs (lncRNAs) are emergi…	2020	2023-04-14 11:56:00	2023-04-14 11:56:00		595�C612		2	48
JMIN739K	journalArticle	2015	McDonald, M.-L.N.; Mattheisen, M.; Won, S.; Hardin, M.; O'Connor, G.T.; Hersh, C.P.; Silverman, E.K.	Genetic Determinants of Change in BMI over Time as a Proxy for Cachexia in COPD and Cancer Cases in the Framingham Heart Study	American Journal of Respiratory and Critical Care Medicine		1073-449X			Rationale: Cachexia can be described as a rapid change in weight, including loss of muscle, as part of the pathology of an illness. It occurs in patients suffering from many chronic diseases including chronic obstructive pulmonary disease (COPD) and cancer. Regardless of the original disease diagnosis, the development of cachexia is an ominous prognostic indicator. In order to test the hypothesis…	2015	2023-04-14 11:56:00	2023-04-14 11:56:00				(McDonald M.-L.N., remrm@channing.harvard.edu; Hardin M.; Hersh C.P.; Silverman E.K.) Brigham and Women's Hospital, Harvard Medical School, Boston, MA, United States	191
6QXXVBH9	journalArticle	2016	McKiernan, P.J.; Greene, C.M.	High-Throughput Profiling for Discovery of Non-Coding RNA Biomarkers of Lung Disease	Expert Review of Molecular Diagnostics		1744-8352	10.1586/14737159.2016.1122526		In respiratory medicine there is a need for clinical biomarkers for diagnosis, prognosis and assessment of response to therapy. Noncoding RNA (ncRNA) is expressed in all human cells; two major classes - long ncRNA and microRNA - are detectable extracellularly in the circulation and other biofluids. Altered ncRNA expression is associated with lung disease; collectively this indicates that ncRNA re…	2016	2023-04-14 11:56:00	2023-04-14 11:56:00		173�C185		2	16
J497UQZ4	journalArticle	2020	Mei, Dan; Tan, W. S. Daniel; Tay, Yvonne; Mukhopadhyay, Amartya; Wong, W. S. Fred	Therapeutic RNA Strategies for Chronic Obstructive Pulmonary Disease.	Trends in pharmacological sciences		1873-3735 0165-6147	10.1016/j.tips.2020.04.007		Chronic obstructive pulmonary disease (COPD) is characterized by airflow limitation with persistent respiratory symptoms. Current therapeutics for COPD are largely borrowed from the drug armamentarium for the treatment of asthma, which has different pathophysiological mechanisms from COPD. COPD has been linked to dysregulated expression of mRNAs and noncoding (nc)RNAs including miRNAs, PIWI-inter…	2020-07-01	2023-04-14 11:56:00	2023-04-14 11:56:00		475�C486		7	41											Copyright ? 2020 Elsevier Ltd. All rights reserved.						Place: England PMID: 32434654
CIBGU636	journalArticle	2020	Mei, Songqing; Huang, Xiaowei; Xie, Chengshu; Mora, Antonio	GREG-studying Transcriptional Regulation Using Integrative Graph Databases.	Database : the journal of biological databases and curation		1758-0463	10.1093/database/baz162		A gene regulatory process is the result of the concerted action of transcription factors, co-factors, regulatory non-coding RNAs (ncRNAs) and chromatin interactions. Therefore, the combination of protein-DNA, protein-protein, ncRNA-DNA, ncRNA-protein and DNA-DNA data in a single graph database offers new possibilities regarding generation of biological hypotheses. GREG (The Gene Regulation Graph …	2020-01-01	2023-04-14 11:56:00	2023-04-14 11:56:00					2020											? The Author(s) 2020. Published by Oxford University Press.						Place: England PMCID: PMC7018612 PMID: 32055858
2UKRQVQ6	journalArticle	2020	Mei, Jingjing; Zhang, Yuan; Lu, Shuangshuang; Wang, Jing	Long Non-Coding RNA NNT-AS1 Regulates Proliferation, Apoptosis, Inflammation and Airway Remodeling of Chronic Obstructive Pulmonary Disease via Targeting miR-582-5p/FBXO11 Axis.	Biomedicine & Pharmacotherapy		1950-6007 0753-3322	10.1016/j.biopha.2020.110326		BACKGROUND: Chronic obstructive pulmonary disease (COPD) is a kind of chronic lung disease that mainly induced by smoking-caused inflammation. Long non-coding RNAs (lncRNAs) have been reported to play a part in the course of pulmonary diseases. Here, we studied the role of lncRNA NNT-AS1 in the development of COPD. MATERIALS: qRT-PCR analysis and ELISA assay were applied to evaluate the expressio…	2020-09-01	2023-04-14 11:56:00	2023-04-14 11:56:00		110326			129											Copyright ? 2020 The Authors. Published by Elsevier Masson SAS.. All rights reserved.						Place: France PMID: 32768929
5USXXY4A	journalArticle	2015	Mestdagh, Pieter; Vandesompele, Jo; Brusselle, Guy; Vermaelen, Karim	Non-Coding RNAs and Respiratory Disease.	Thorax		1468-3296 0040-6376	10.1136/thoraxjnl-2014-206404		Recent scientific developments have radically changed the way we look at the vast 'non-coding' part of our genome. It is now clear that this genomic 'dark matter' is transcribed into myriads of RNA species that act behind the scenes to veto, or boost, the production of proteins in our cells. As a consequence, non-coding RNAs (ncRNAs) represent an additional layer of regulation for fundamental bio…	2015-04-01	2023-04-14 11:56:00	2023-04-14 11:56:00		388�C390		4	70											Published by the BMJ Publishing Group Limited. For permission to use (where not already granted under a licence) please go to http://group.bmj.com/group/rights-licensing/permissions.						Place: England PMID: 25378544
W8NX5H2F	journalArticle	2017	Min, Hye-Young; Lee, Su-Chan; Woo, Jong Kyu; Jung, Hyun Jin; Park, Kwan Hee; Jeong, Hae Min; Hyun, Seung Yeob; Cho, Jaebeom; Lee, Wooin; Park, Ji Eun; Kwon, So Jung; Lee, Hyo-Jong; Ni, Xiao; Shin, Young Kee; Johnson, Faye M.; Duvic, Madeleine; Lee, Ho-Young	Essential Role of DNA Methyltransferase 1-Mediated Transcription of Insulin-like Growth Factor 2 in Resistance to Histone Deacetylase Inhibitors.	Clinical cancer research : an official journal of the American Association for Cancer Research		1557-3265 1078-0432	10.1158/1078-0432.CCR-16-0534		Purpose: Histone deacetylase inhibitors (HDI) are promising anticancer therapies; however, drug resistance limits their efficacy. Here, we investigated the molecular mechanisms underlying HDI resistance, focusing on the mechanism of HDI-mediated induction of insulin-like growth factor 2 (IGF2) based on our previous study.Experimental Design: The methylation status of CCCTC-binding factor (CTCF)-b…	2017-03-01	2023-04-14 11:56:00	2023-04-14 11:56:00		1299�C1311		5	23											? 2016 American Association for Cancer Research.						Place: United States PMCID: PMC5340567 PMID: 27582487
949J6XDP	journalArticle	2019	Ming, Xiaoyan; Duan, Weizhe; Yi, Wei	Long Non-Coding RNA NEAT1 Predicts Elevated Chronic Obstructive Pulmonary Disease (COPD) Susceptibility and Acute Exacerbation Risk, and Correlates with Higher Disease Severity, Inflammation, and Lower miR-193a in COPD Patients.	International journal of clinical and experimental pathology		1936-2625			This study aimed to explore the value of long non-coding RNA nuclear enriched abundant transcript 1 (lnc-NEAT1) in predicting chronic obstructive pulmonary disease (COPD) susceptibility and acute exacerbation risk, and to investigate the correlation of lnc-NEAT1 with disease severity, inflammation level, and miR-193a in COPD patients. 90 AECOPD patients, 90 stable COPD patients and 90 healthy con…	2019	2023-04-14 11:56:00	2023-04-14 11:56:00		2837�C2848		8	12											IJCEP Copyright ? 2019.						Place: United States PMCID: PMC6949709 PMID: 31934120
STW93PB6	journalArticle	2022	Mo, Rubing; Li, Jing; Chen, Yongxing; Ding, Yipeng	lncRNA GAS5 Promotes Pyroptosis in COPD by Functioning as a ceRNA to Regulate the miR-223-3p/NLRP3 Axis.	Molecular medicine reports		1791-3004 1791-2997	10.3892/mmr.2022.12735		Chronic obstructive pulmonary disease (COPD) is characterized by irreversible and progressive airflow limitation and encompasses a spectrum of diseases, including chronic obstructive bronchitis and emphysema. Pyroptosis is a unique form of inflammatory cell death mediated by the activation of caspase-1 and inflammasomes. The long non-coding RNA (lncRNA) growth arrest-specific 5 (GAS5) is a well-d…	2022-07-01	2023-04-14 11:56:00	2023-04-14 11:56:00		219		1	26																	Place: Greece PMCID: PMC9175270 PMID: 35583006
WQZRFWP9	journalArticle	2022	Neupane, R.; Cieslik, K.A.; Youker, K.; Palaniyandi, S.S.; Guha, A.; Thandavarayan, R.A.	3'UTR Shortening of Profibrotic Genes and Reversibility of Fibrosis in Patients with End-Stage Right Ventricular Failure			2001-1326	10.1002/ctm2.1017			2022	2023-04-14 11:56:00	2023-04-14 11:56:00				9	12
S37ERSPG	journalArticle	2019	Nguyen, P.M.; Abdirahman, S.M.; Putoczki, T.L.	Emerging Roles for Interleukin-11 in Disease	Growth factors (Chur, Switzerland)		1029-2292	10.1080/08977194.2019.1620227		Interleukin (IL)-11 belongs to the IL-6 family of cytokines, discovered over 30 years ago. While early studies focused on the ability of IL-11 to stimulate megakaryocytopoiesis, the importance of this cytokine to inflammatory disease and cancers is only just beginning to be uncovered. This review outlines recent advances in our understanding of IL-11 biology, and highlights the development of nov…	2019	2023-04-14 11:56:00	2023-04-14 11:56:00		1�C11		1��2��	37
Y5SHD6V2	journalArticle	2020	Omote, Norihito; Sauler, Maor	Non-Coding RNAs as Regulators of Cellular Senescence in Idiopathic Pulmonary Fibrosis and Chronic Obstructive Pulmonary Disease.	Frontiers in medicine		2296-858X	10.3389/fmed.2020.603047		Cellular senescence is a cell fate implicated in the pathogenesis of idiopathic pulmonary fibrosis (IPF) and chronic obstructive pulmonary disease (COPD). Cellular senescence occurs in response to cellular stressors such as oxidative stress, DNA damage, telomere shortening, and mitochondrial dysfunction. Whether these stresses induce cellular senescence or an alternative cell fate depends on the …	2020	2023-04-14 11:56:00	2023-04-14 11:56:00		603047			7											Copyright ? 2020 Omote and Sauler.						Place: Switzerland PMCID: PMC7785852 PMID: 33425948
IJUJYA5L	journalArticle	2023	Ouyang C.; Wu D.; Wang W.; Ye X.; Yang Q.	Analysis of Serum Exosome microRNAs in the Rat Model of Chronic Obstructive Pulmonary Disease	American Journal of Translational Research		1943-8141 (electronic)			Background: MicroRNAs (miRNAs) play an important role in the pathogenesis of chronic obstructive pulmonary disease (COPD). However, the molecular mechanisms underlying the function of miRNAs remain to be fully understood. This study aimed to explore the profile of serum exosome-derived miRNAs in the rat model of COPD. Method(s): We established the COPD rat model by cigarette smoke exposure (CSE).…	2023	2023-04-14 11:56:00	2023-04-14 11:56:00		138�C150		1	15																	Place: United States Publisher: E-Century Publishing Corporation
E5DPIHJI	journalArticle	2017	Parker, Margaret M.; Chase, Robert P.; Lamb, Andrew; Reyes, Alejandro; Saferali, Aabida; Yun, Jeong H.; Himes, Blanca E.; Silverman, Edwin K.; Hersh, Craig P.; Castaldi, Peter J.	RNA Sequencing Identifies Novel Non-Coding RNA and Exon-Specific Effects Associated with Cigarette Smoking.	BMC medical genomics		1755-8794	10.1186/s12920-017-0295-9		BACKGROUND: Cigarette smoking is the leading modifiable risk factor for disease and death worldwide. Previous studies quantifying gene-level expression have documented the effect of smoking on mRNA levels. Using RNA sequencing, it is possible to analyze the impact of smoking on complex regulatory phenomena (e.g. alternative splicing, differential isoform usage) leading to a more detailed understa…	2017-10-01	2023-04-14 11:56:00	2023-04-14 11:56:00		58		1	10																	Place: England PMCID: PMC6225866 PMID: 28985737
D93RX2KZ	journalArticle	2017	Parker, M.; Chase, R.P.; Lamb, A.; Yun, J.H.; Silverman, E.K.; Hersh, C.P.; Castaldi, P.J.	Transcriptome Analysis of Cigarette Smoking in the Copdgene Study	American Journal of Respiratory and Critical Care Medicine		1535-4970	10.1164/ajrccm-conference.2017.B34		Background: Cigarette smoking is a leading modifiable risk factor for lung disease. Previous studies quantifying gene-level expression have documented the effect of cigarette smoking on mRNA levels of multiple genes. Using RNA sequencing data, it is now possible to analyze the impact of smoking on complex regulatory phenomena such as isoform-switching, alternative promoter usage, and exon inclusi…	2017	2023-04-14 11:56:00	2023-04-14 11:56:00				(Parker M., rempa@channing.harvard.edu; Chase R.P.; Lamb A.; Yun J.H.; Silverman E.K.; Hersh C.P.; Castaldi P.J.) Brigham and Women's Hospital, Boston, MA, United States	195
IM5CY2UA	journalArticle	2020	Pasca, Sergiu; Jurj, Ancuta; Petrushev, Bobe; Tomuleasa, Ciprian; Matei, Daniela	MicroRNA-155 Implication in M1 Polarization and the Impact in Inflammatory Diseases.	Frontiers in immunology		1664-3224	10.3389/fimmu.2020.00625		Macrophages are known to have an impact in cytokine signaling in the myriad of organs in which they reside and are classically known to be either pro-inflammatory (M1), anti-inflammatory (M2). Different classes of signaling molecules influence these states, of which, microRNAs represent key modulators. These are short RNA species approximately 21 to 23 nucleotides long that generally act by bindi…	2020	2023-04-14 11:56:00	2023-04-14 11:56:00		625			11											Copyright ? 2020 Pasca, Jurj, Petrushev, Tomuleasa and Matei.						Place: Switzerland PMCID: PMC7174664 PMID: 32351507
J6SXHU22	journalArticle	2022	Pei, Yanli; Wei, Yuxi; Peng, Boshizhang; Wang, Mengqi; Xu, Wei; Chen, Zhe; Ke, Xindi; Rong, Lei	Combining Single-Cell RNA Sequencing of Peripheral Blood Mononuclear Cells and Exosomal Transcriptome to Reveal the Cellular and Genetic Profiles in COPD.	Respiratory research		1465-993X 1465-9921	10.1186/s12931-022-02182-8		BACKGROUND: It has been a long-held consensus that immune reactions primarily mediate the pathology of chronic obstructive pulmonary disease (COPD), and that exosomes may participate in immune regulation in COPD. However, the relationship between exosomes and peripheral immune status in patients with COPD remains unclear. METHODS: In this study, we sequenced plasma exosomes and performed single-c…	2022-09-01	2023-04-14 11:56:00	2023-04-14 11:56:00		260		1	23											? 2022. The Author(s).						Place: England PMCID: PMC9490964 PMID: 36127695
85ECPJDH	journalArticle	2014	Perry, Mark M.; Tsitsiou, Eleni; Austin, Philip J.; Lindsay, Mark A.; Gibeon, David S.; Adcock, Ian M.; Chung, Kian Fan	Role of Non-Coding RNAs in Maintaining Primary Airway Smooth Muscle Cells.	Respiratory research		1465-993X 1465-9921	10.1186/1465-9921-15-58		BACKGROUND: The airway smooth muscle (ASM) cell maintains its own proliferative rate and contributes to the inflammatory response in the airways, effects that are inhibited by corticosteroids, used in the treatment of airways diseases. OBJECTIVE: We determined the differential expression of mRNAs, microRNAs (miRNAs) and long noncoding RNA species (lncRNAs) in primary ASM cells following treatment…	2014-05-01	2023-04-14 11:56:00	2023-04-14 11:56:00		58		1	15																	Place: England PMCID: PMC4039655 PMID: 24886442
ESJJ4TDQ	journalArticle	2019	Piera-Velazquez, S.; Jimenez, S.A.	Endothelial to Mesenchymal Transition: Role in Physiology and in the Pathogenesis of Human Diseases	Physiological Reviews		1522-1210	10.1152/physrev.00021.2018		Numerous studies have demonstrated that endothelial cells are capable of undergoing endothelial to mesenchymal transition (EndMT), a newly recognized type of cellular transdifferentiation. EndMT is a complex biological process in which endothelial cells adopt a mesenchymal phenotype displaying typical mesenchymal cell morphology and functions, including the acquisition of cellular motility and co…	2019	2023-04-14 11:56:00	2023-04-14 11:56:00		1281�C1324		2	99
Z3ADMVUQ	journalArticle	2020	Poulet, Christophe; Njock, Makon-S��bastien; Moermans, Catherine; Louis, Edouard; Louis, Renaud; Malaise, Michel; Guiot, Julien	Exosomal Long Non-Coding RNAs in Lung Diseases.	International journal of molecular sciences		1422-0067	10.3390/ijms21103580		Within the non-coding genome landscape, long non-coding RNAs (lncRNAs) and their secretion within exosomes are a window that could further explain the regulation, the sustaining, and the spread of lung diseases. We present here a compilation of the current knowledge on lncRNAs commonly found in Chronic Obstructive Pulmonary Disease (COPD), asthma, Idiopathic Pulmonary Fibrosis (IPF), or lung canc…	2020-05-01	2023-04-14 11:56:00	2023-04-14 11:56:00				10	21																	Place: Switzerland PMCID: PMC7279016 PMID: 32438606
FF9J3TW3	journalArticle	2019	Qi, Xuefei; Chen, Huilong; Fu, Bohua; Huang, Zhenli; Mou, Yong; Liu, Juan; Xu, Yongjian; Xiong, Weining; Cao, Yong	LncRNAs NR-026690 and ENST00000447867 Are Upregulated in CD4(+) T Cells in Patients with Acute Exacerbation of COPD.	International journal of chronic obstructive pulmonary disease		1178-2005 1176-9106	10.2147/COPD.S191815		OBJECTIVE: The aim of the study was to determine the expression profile of long noncoding RNAs (lncRNAs) in CD4(+) T cells from COPD patients and explore the clinical value of the lncRNAs. METHODS: First, microarray analysis was performed. Differentially expressed lncRNAs were validated by quantitative real-time reverse transcription-PCR (qRT-PCR) in samples from 56 patients with acute exacerbati…	2019	2023-04-14 11:56:00	2023-04-14 11:56:00		699�C711			14																	Place: New Zealand PMCID: PMC6440447 PMID: 30988604
IPQT4EZK	journalArticle	2018	Qian, Yan; Mao, Zheng-Dao; Shi, Yu-Jia; Liu, Zhi-Guang; Cao, Qi; Zhang, Qian	Comprehensive Analysis of miRNA-mRNA-lncRNA Networks in Non-Smoking and Smoking Patients with Chronic Obstructive Pulmonary Disease.	Cellular physiology and biochemistry : international journal of experimental cellular physiology, biochemistry, and pharmacology		1421-9778 1015-8987	10.1159/000494541		BACKGROUND/AIMS: Chronic obstructive pulmonary disease (COPD) is a major cause of morbidity and mortality worldwide. This study aimed to identify overlapping or diverging dysregulated genes, lncRNAs, miRNAs and signaling pathways in smoking and non-smoking chronic obstructive pulmonary disease (COPD). METHODS: Compared to normal controls, we identified the shared and divergent differentially expr…	2018	2023-04-14 11:56:00	2023-04-14 11:56:00		1140�C1153		3	50											? 2018 The Author(s). Published by S. Karger AG, Basel.						Place: Germany PMID: 30355907
NJYZPYVR	journalArticle	2022	Qiao, Xin; Hou, Gang; He, Yu-Lin; Song, Dong-Fang; An, Yi; Altawil, Abdullah; Zhou, Xiao-Ming; Wang, Qiu-Yue; Kang, Jian; Yin, Yan	The Novel Regulatory Role of the lncRNA-miRNA-mRNA Axis in Chronic Inflammatory Airway Diseases.	Frontiers in molecular biosciences		2296-889X	10.3389/fmolb.2022.927549		Chronic inflammatory airway diseases, characterized by airway inflammation and airway remodelling, are increasing as a cause of morbidity and mortality for all age groups and races across the world. The underlying molecular mechanisms involved in chronic inflammatory airway diseases have not been fully explored. MicroRNAs (miRNAs) and long noncoding RNAs (lncRNAs) have recently attracted much att…	2022	2023-04-14 11:56:00	2023-04-14 11:56:00		927549			9											Copyright ? 2022 Qiao, Hou, He, Song, An, Altawil, Zhou, Wang, Kang and Yin.						Place: Switzerland PMCID: PMC9234692 PMID: 35769905
2E7FTG5Y	journalArticle	2023	Qiao X.; Ding Y.; Wu D.; Zhang A.; Yin Y.; Wang Q.; Wang W.; Kang J.	The Roles of Long Noncoding RNA-mediated Macrophage Polarization in Respiratory Diseases	Frontiers in Immunology		1664-3224 (electronic)	10.3389/fimmu.2022.1110774		Macrophages play an essential role in maintaining the normal function of the innate and adaptive immune responses during host defence. Macrophages acquire diverse functional phenotypes in response to various microenvironmental stimuli, and are mainly classified into classically activated macrophages (M1) and alternatively activated macrophages (M2). Macrophage polarization participates in the inf…	2023	2023-04-14 11:56:00	2023-04-14 11:56:00		1110774		(Qiao, Ding, Wu, Zhang, Yin, Wang, Wang, Kang) Department of Pulmonary and Critical Care Medicine, The First Hospital of China Medical University, Shenyang, China	13																	Place: Switzerland Publisher: Frontiers Media S.A.
Y3GH4K9L	journalArticle	2020	Qi Wenyan	Mechanism of lncRNA rp11-521C20.3-BMF Signaling Pathway in COPD Alveolar Epithelial Cell Apoptosis				10.27202/d.cnki.gkmyc.2020.000133		Objective��s��:Chronic obstructive pulmonary disease��Chronic Obstructive Pulmonary Disease,COPD��in addition to a variety of environmental impacts,more affected by genetic factors,this study uses gene chips to detect COPD patients peripheral blood lncRNA and mRNA expression profiles,To construct differential expression profiles of lncRNA and mRNA in COPD patients.Bioinformatics technology is use…	2020	2023-04-14 11:56:00	2023-08-04 23:28:00
JXVBD5P9	journalArticle	2019	Qi Xuefei	The Expressions and Analyses of Long Noncoding RNAs in Bronchial Asthma and Chronic Obstructive Pulmonary Disease				10.27157/d.cnki.ghzku.2019.000373		Objective: The aim of the study was to determine the expression profiles of messenger RNAs��m RNAs��and long non-coding RNAs��lnc RNAs��in CD4+T cell of asthmatic patients and to predict the biological function and signaling pathway of lnc RNAs.And we sought to explore the clinical value of lnc RNAs as biomarkers of asthma.Methods: Differentially expression profiles of lnc RNAs from CD4+T cells o…	2019	2023-04-14 11:56:00	2023-08-04 23:27:00
U5RFEN2Q	journalArticle	2018	Qu, Xiaoyan; Dang, Xiaomin; Wang, Weijia; Li, Ying; Xu, Dan; Shang, Dong; Chang, Ying	Long Noncoding RNAs and mRNA Regulation in Peripheral Blood Mononuclear Cells of Patients with Chronic Obstructive Pulmonary Disease.	Mediators of inflammation		1466-1861 0962-9351	10.1155/2018/7501851		BACKGROUND: Inflammation plays a pivotal role in the pathogenesis of chronic obstructive pulmonary disease (COPD). We evaluated the lncRNA and mRNA expression profile of peripheral blood mononuclear cells (PBMCs) from healthy nonsmokers, smokers without airflow limitation, and COPD patients. METHODS: lncRNA and mRNA profiling of PBMCs from 17 smokers and 14 COPD subjects was detected by high-thro…	2018	2023-04-14 11:56:00	2023-04-14 11:56:00		7501851			2018																	Place: United States PMCID: PMC5872599 PMID: 29725270
BIDRWADT	journalArticle	2016	Qu WeiWei;Shao YuXia	Non-coding RNAs and Chronic obstructive pulmonary disease	Journal of Chinese Physician		1008-1372			Non coding RNA refers to RNA that cannot encode proteins, mainly including microRNAs and long chain non coding RNAs. It plays a very extensive regulatory role in the life activities of many organisms such as bacteria, fungi, and mammals. Currently, more and more clinical researchers are paying attention to the biological functions of non coding RNA and its relationship with various systemic disea…	2016	2023-04-14 11:56:00	2023-08-05 00:20:00		477�C480		3	18																	LCCN: 43-1274/R
UE6TWJEW	journalArticle	2020	Ramjug, S.; Weatherald, J.; Sahay, S.; Foris, J.K.V.; Chandran, N.; Bokan, A.; Godinas, L.; Delcroix, M.	ERS International Congress, Madrid, 2019: Highlights from the Pulmonary Vascular Diseases Assembly	ERJ Open Res.		2312-0541	10.1183/23120541.00304-2020		The 2019 European Respiratory Society (ERS) International Congress, held in Madrid, Spain, had exciting sessions regarding the field of pulmonary vascular disease. The symposia related to the new ERS/European Society of Cardiology (ESC) Guidelines for the diagnosis and management of acute pulmonary embolism were well received, as were sessions on pulmonary hypertension related to lung disease, de…	2020	2023-04-14 11:56:00	2023-04-14 11:56:00		1�C12		4	6
II5BHZRP	journalArticle	2017	Salamo, O.; Mortaz, E.; Mirsaeidi, M.	Noncoding RNAs: New Players in Pulmonary Medicine and Sarcoidosis	Am. J. Resp. Cell Mol. Biol.		1535-4989	10.1165/rcmb.2017-0196TR		Noncoding RNAs (ncRNAs) are coded by 98% of human genomic DNA. They are grouped into two major classes according to length: small ncRNAs and long ncRNAs. They regulate genome organization, stability, and physiological processes that maintain cellular homeostasis. Recently, great interest has emerged in ncRNAs because of their significant roles in the development of inflammatory diseases, includin…	2017	2023-04-14 11:56:00	2023-04-14 11:56:00		147�C156		2	58
ND5JKLZC	journalArticle	2022	Salih, M.M.; Robinson, E.K.; Malekos, E.; Perez, E.; Capili, A.; Kim, K.; Zhang, W.Z.; Cloonan, S.M.; Carpenter, S.	LincRNA-Cox2 Regulates Smoke-Induced Inflammation in Murine Macrophages	bioRxiv : the preprint server for biology		2692-8205	10.1101/2022.07.28.501765		Cigarette smoke (CS) exposure is a risk factor for many chronic diseases including chronic obstructive pulmonary disease (COPD), however the mechanism by which smoke exposure can alter homeostasis and bring about chronic inflammation is poorly understood. Here, we showcase a novel role for smoke in regulating long noncoding RNAs (lncRNAs), showing that it activates lincRNA-Cox2, which we previous…	2022	2023-04-14 11:56:00	2023-04-14 11:56:00				(Salih M.M.; Robinson E.K.; Malekos E.; Carpenter S., sucarpen@ucsc.edu) Department of Molecular, Cell and Developmental Biology, University of California Santa Cruz, 1156 High St, Santa Cruz, CA, United States
VAVEV8QB	journalArticle	2015	Sato, Tadashi; Baskoro, Hario; Rennard, Stephen I.; Seyama, Kuniaki; Takahashi, Kazuhisa	MicroRNAs as Therapeutic Targets in Lung Disease: Prospects and Challenges.	Chronic obstructive pulmonary diseases (Miami, Fla.)		2372-952X	10.15326/jcopdf.3.1.2015.0160		MicroRNAs (miRNAs) are small non-coding RNAs that regulate multiple target genes providing fine-tuned coordinated expression. Growing evidence suggests that miRNAs play important roles in lung development and the pathogenesis of lung disease and that they have great potential as novel therapeutic targets for the treatment of diseases such as lung cancer, asthma, pulmonary fibrosis, and chronic ob…	2015-12-01	2023-04-14 11:56:00	2023-04-14 11:56:00		382�C388		1	3																	Place: United States PMCID: PMC5559119 PMID: 28848860
ZIXWV62W	journalArticle	2019	Schulte, L.N.; Bertrams, W.; Stielow, C.; Schmeck, B.	ncRNAs in Inflammatory and Infectious Diseases	Yeast Genetic Networks: Methods and Protocols		1064-3745	10.1007/978-1-4939-8982-9_1		Inflammatory and infectious diseases are among the main causes of morbidity and mortality worldwide. Inflammation is central to maintenance of organismal homeostasis upon infection, tissue damage, and malignancy. It occurs transiently in response to diverse stimuli (e.g., physical, radioactive, infective, pro-allergenic, or toxic), and in some cases may manifest itself in chronic diseases. To lim…	2019	2023-04-14 11:56:00	2023-04-14 11:56:00		3�C32		(Schulte L.N.; Bertrams W.; Stielow C.; Schmeck B., bernd.schmeck@uni-marburg.de) Institute for Lung Research German Center for Lung Research (DZL), Universities of Giessen and Marburg Lung Center, Philipps-University Marburg, Marburg, Germany	1912
JCYZLL3B	journalArticle	2016	Selman, M.; Buend��a-Rold��n, I.; Pardo, A.	Aging and Pulmonary Fibrosis	Revista De Investigacion Clinica		0034-8376			Idiopathic pulmonary fibrosis is a chronic, progressive, and usually fatal lung disorder of unknown etiology. The disease likely results from the interaction of genetic susceptibility architecture, environmental factors such as smoking, and an abnormal epigenetic reprogramming that leads to a complex pathogenesis. Idiopathic pulmonary fibrosis occurs in middle-aged and mainly elderly adults, and …	2016	2023-04-14 11:56:00	2023-04-14 11:56:00		75�C83		2	68
PJRX99Z3	journalArticle	2023	Shakhawat H.M.; Hazrat Z.; Zhou Z.	Isthmin-A Multifaceted Protein Family	Cells		2073-4409 (electronic)	10.3390/cells12010017		Isthmin (ISM) is a secreted protein family with two members, namely ISM1 and ISM2, both containing a TSR1 domain followed by an AMOP domain. Its broad expression pattern suggests diverse functions in developmental and physiological processes. Over the past few years, multiple studies have focused on the functional analysis of the ISM protein family in several events, including angiogenesis, metab…	2023	2023-04-14 11:56:00	2023-04-14 11:56:00		17		1	12																	Place: Switzerland Publisher: MDPI
Y8P8BYQR	journalArticle	2020	Shen, Qin; Zheng, Jiao; Wang, Xueling; Hu, Wen; Jiang, Yongjie; Jiang, Yongliang	LncRNA SNHG5 Regulates Cell Apoptosis and Inflammation by miR-132/PTEN Axis in COPD.	Biomedicine & Pharmacotherapy		1950-6007 0753-3322	10.1016/j.biopha.2020.110016		Long non-coding RNAs small nucleolar RNA host gene 5 (lncRNA SNHG5) plays well-defined roles in the malignant progression. However, the roles of SNHG5 in chronic obstructive pulmonary disease (COPD) progression remain unclear. In the present study, SNHG5 expression was low expressed in COPD tissues and positively correlated with low forced expiratory volume in one second (FEV1)% in patients. Subs…	2020-06-01	2023-04-14 11:56:00	2023-04-14 11:56:00		110016			126											Copyright ? 2020 The Authors. Published by Elsevier Masson SAS.. All rights reserved.						Place: France PMID: 32145584
F37YT46T	journalArticle	2022	Shi, Zhuang-E.; Zhang, Meng-Yu; Liu, Jian-Yu; Zhang, Wen-Di; Hu, Dong-Mei; Wang, Qing-Xiang; Ji, Xiu-Li; Jiang, Yuan-Yuan; Qu, Yi-Qing	Autophagy Induced by BCL2-Related ceRNA Network Participates in the Occurrence of COPD.	International journal of chronic obstructive pulmonary disease		1178-2005 1176-9106	10.2147/COPD.S347733		PURPOSE: Chronic obstructive pulmonary disease (COPD) is a predominant cause of mortality worldwide. Autophagy, which depends on a lysosomal degradation pathway, plays an essential role in the occurrence of COPD. The aim of our study was to identify the potential function of autophagy and construct a BCL2-related competing endogenous RNA (ceRNA) network that induces autophagy in COPD. METHODS: Bl…	2022	2023-04-14 11:56:00	2023-04-14 11:56:00		791�C808			17											? 2022 Shi et al.						Place: New Zealand PMCID: PMC9005473 PMID: 35431545
EZCLDHLF	journalArticle	2021	SHI Yun;CHEN Yanrong;ZHANG Jing;LUO Jia;	Analysis of correlations between serum LncRNA MEG3, SNHG5 levels and global initiative classification for chronic obstructive lung diseases as well as prognosis	Journal of Clinical Medicine in Practice.		1672-2353			Objective To analyze the correlations of serum long non-coding RNA maternally expressed gene 3��LncRNA MEG3�� and small nucleolar RNA host gene 5��SNHG5�� with global initiative for chronic obstructive lung diseases��GOLD�� classification and prognosis of chronic obstructive pulmonary disease��COPD�� patients. Methods A total of 87 patients with acute exacerbation of COPD��AECOPD�� were selected …	2021	2023-04-14 11:56:00	2023-08-04 23:24:00		6-9+14		18 vo 25																		LCCN: 32-1697/R
W6UR9FT6	journalArticle	2016	Soares do Amaral, Nayra; Cruz E Melo, Natalia; de Melo Maia, Beatriz; Malagoli Rocha, Rafael	Noncoding RNA Profiles in Tobacco- and Alcohol-Associated Diseases.	Genes (Basel)		2073-4425	10.3390/genes8010006		Tobacco and alcohol are the leading environmental risk factors in the development of human diseases, such as cancer, cardiovascular disease, and liver injury. Despite the copious amount of research on this topic, by 2030, 8.3 million deaths are projected to occur worldwide due to tobacco use. The expression of noncoding RNAs, primarily microRNAs (miRNAs) and long noncoding RNAs (lncRNAs), is modu…	2016-12-01	2023-04-14 11:56:00	2023-04-14 11:56:00				1	8																	Place: Switzerland PMCID: PMC5295001 PMID: 28025544
NWHIKRSJ	journalArticle	2020	Song, Beibei; Ye, Liyun; Wu, Siyu; Jing, Zeng	Long Non-Coding RNA MEG3 Regulates CSE-induced Apoptosis and Inflammation via Regulating miR-218 in 16HBE Cells.	Biochemical and biophysical research communications		1090-2104 0006-291X	10.1016/j.bbrc.2019.10.135		Chronic obstructive pulmonary disease (COPD) is a prevalent disease worldwide, mainly caused by cigarette smoking. Maternally expressed gene 3 (MEG3) functions as the lncRNA and is upregulated in COPD patients and human bronchial epithelial cells after fine particulate matter (PM2.5) treatment. However, the molecular mechanism of MEG3 in COPD remains unknown. The expression of MEG3 and miR-218 in…	2020-01-01	2023-04-14 11:56:00	2023-04-14 11:56:00		368�C374		2	521											Copyright ? 2019 Elsevier Inc. All rights reserved.						Place: United States PMID: 31668807
M4AY8WZY	journalArticle	2020	Song, Jie; Wang, Qihu; Zong, Liguo	LncRNA MIR155HG Contributes to Smoke-Related Chronic Obstructive Pulmonary Disease by Targeting miR-128-5p/BRD4 Axis.	Bioscience reports		1573-4935 0144-8463	10.1042/BSR20192567		Chronic obstructive pulmonary disease (COPD) is a common airway disease characterized by an exaggerated pulmonary inflammatory response. Long noncoding MIR155 host gene (lncRNA MIR155HG) has been identified to be related to the macrophage polarization in COPD. However, the detailed function of MIR155HG in cigarette smoke (CS)-mediated COPD remains largely unknown. The expression level of MIR155HG…	2020-03-01	2023-04-14 11:56:00	2023-04-14 11:56:00				3	40											? 2020 The Author(s).						Place: England PMCID: PMC7070147 PMID: 32129458
B45A52EU	journalArticle	2020	Song, Beibei; Wu, Siyu; Ye, Liyun; Jing, Zeng; Cao, Jing	LncRNA TUG1 Knockdown Mitigates Inflammatory Injury Induced by Cigarette Smoke Extract in Chronic Obstructive Pulmonary Disease via miR-34c/BRD4 Axis.	Bioscience reports		1573-4935 0144-8463	10.1042/BSR20193896		Chronic obstructive pulmonary disease (COPD) is a type of respiratory disease. The dysregulation of long non-coding RNA (lncRNA) taurine upregulated gene 1 (TUG1) has been reported in diverse diseases. This study aimed to explore the functions and mechanism of TUG1 in COPD. The levels of TUG1 and BRD4 were significantly up-regulated, and the level of miR-34c was apparently down-regulated in COPD …	2020-08-01	2023-04-14 11:56:00	2023-04-14 11:56:00		BSR20193896														Copyright 2020 The Author(s).						Place: England PMID: 32812639
HN7H6NBY	journalArticle	2021	Song, Lin; Peng, Juan; Guo, Xuejun	Exosomal lncRNA TCONS_00064356 Derived from Injured Alveolar Epithelial Type II Cells Affects the Biological Characteristics of Mesenchymal Stem Cells.	Life sciences		1879-0631 0024-3205	10.1016/j.lfs.2021.119568		Chronic obstructive pulmonary disease (COPD) is a prevalent respiratory disease, and a leading cause of morbidity and mortality worldwide. There is still a lack of effective treatment to improve pulmonary structural abnormality and reverse the progression of COPD. Mesenchymal stem cell (MSC)-based therapies have attracted much attention and show promising clinical application prospects in COPD tr…	2021-08-01	2023-04-14 11:56:00	2023-04-14 11:56:00		119568			278											Copyright ? 2021 The Authors. Published by Elsevier Inc. All rights reserved.						Place: Netherlands PMID: 33964296
ZPKBDBVP	journalArticle	2021	Song, Q.; Chen, P.; Liu, X.-M.	The Role of Cigarette Smoke-Induced Pulmonary Vascular Endothelial Cell Apoptosis in COPD	Respiratory Research		1465-993X	10.1186/s12931-021-01630-1		Chronic obstructive pulmonary disease (COPD) is one of the most common chronic respiratory diseases with high morbidity and mortality. It has become the fifth most burdened and the third most deadly disease in the global economy and increases year by year. The prevention and treatment of COPD are urgent. Smoking is the main and most common risk factor for COPD. Cigarette smoke (CS) contains a lar…	2021	2023-04-14 11:56:00	2023-04-14 11:56:00				1	22
TESQMUAQ	journalArticle	2022	Song, Danyang; Jiang, Yajing; Zhao, Qiuju; Li, Jinling; Zhao, Yuqi	lncRNA-NEAT1 Sponges miR-128 to Promote Inflammatory Reaction and Phenotypic Transformation of Airway Smooth Muscle Cells.	Computational and mathematical methods in medicine		1748-6718 1748-670X	10.1155/2022/7499911		OBJECTIVE: Pediatric asthma is still a health threat to the children. Long noncoding RNA-NEAT1 (lncRNA-NEAT1) was reported to be positively correlated with the severity of asthma. We aimed to study the effects and mechanism of lncRNA-NEAT1on inflammatory reaction and phenotypic transformation of airway smooth muscle cells (ASMCs) in the bronchial asthma. METHOD: The degree of lncRNA-NEAT1 and miR…	2022	2023-04-14 11:56:00	2023-04-14 11:56:00		7499911			2022											Copyright ? 2022 Danyang Song et al.						Place: United States PMCID: PMC8786537 PMID: 35082915
DKIZHGBE	journalArticle	2021	Soni, Dharmendra Kumar; Biswas, Roopa	Role of Non-Coding RNAs in Post-Transcriptional Regulation of Lung Diseases.	Frontiers in genetics		1664-8021	10.3389/fgene.2021.767348		Non-coding RNAs (ncRNAs), notably microRNAs (miRNAs) and long noncoding RNAs (lncRNAs), have recently gained increasing consideration because of their versatile role as key regulators of gene expression. They adopt diverse mechanisms to regulate transcription and translation, and thereby, the function of the protein, which is associated with several major biological processes. For example, prolif…	2021	2023-04-14 11:56:00	2023-04-14 11:56:00		767348			12											Copyright ? 2021 Soni and Biswas.						Place: Switzerland PMCID: PMC8606426 PMID: 34819948
2TW4ZP3T	journalArticle	2019	Specjalski, Krzysztof; Jassem, Ewa	MicroRNAs: Potential Biomarkers and Targets of Therapy in Allergic Diseases?	Archivum immunologiae et therapiae experimentalis		1661-4917 0004-069X	10.1007/s00005-019-00547-4		MicroRNAs (miRNAs) are small non-coding RNA molecules that are 18-22 nucleotides long and highly conserved throughout evolution. Currently, they are considered one of the fundamental regulatory mechanisms of genes expression. It has been demonstrated that miRNAs are involved in many biologic processes, such as signal transduction, cell proliferation and differentiation, apoptosis and stress respo…	2019-08-01	2023-04-14 11:56:00	2023-04-14 11:56:00		213�C223		4	67																	Place: Switzerland PMCID: PMC6597590 PMID: 31139837
4G6PXYT5	journalArticle	2019	Sumathipala, M.; Maiorino, E.; Weiss, S.T.; Sharma, A.	Network Diffusion Approach to Predict LncRNA Disease Associations Using Multi-Type Biological Networks: LION	Frontiers in Physiology		1664-042X	10.3389/fphys.2019.00888		Recently, long-non-coding RNAs (lncRNAs) have attracted attention because of their emerging role in many important biological mechanisms. The accumulating evidence indicates that the dysregulation of lncRNAs is associated with complex diseases. However, only a few lncRNA-disease associations have been experimentally validated and therefore, predicting potential lncRNAs that are associated with di…	2019	2023-04-14 11:56:00	2023-04-14 11:56:00				JUL	10
YKKG65C4	journalArticle	2021	Sun, Li; Xu, Aiqun; Li, Min; Xia, Xingyuan; Li, Pulin; Han, Rui; Fei, Guanghe; Zhou, Sijing; Wang, Ran	Effect of Methylation Status of lncRNA-MALAT1 and MicroRNA-146a on Pulmonary Function and Expression Level of COX2 in Patients With Chronic Obstructive Pulmonary Disease.	Frontiers in cell and developmental biology		2296-634X	10.3389/fcell.2021.667624		This study aimed to investigate the role of methylation of MALAT1 and miR-146a in the pathogenesis of chronic obstructive pulmonary disease (COPD). COPD patients were grouped according to their methylation status of MALAT1 and miR-146a promoters, and we found that forced vital capacity, volume that has been exhaled at the end of the first second of forced expiration, and diffusion capacity for ca…	2021	2023-04-14 11:56:00	2023-04-14 11:56:00		667624			9											Copyright ? 2021 Sun, Xu, Li, Xia, Li, Han, Fei, Zhou and Wang.						Place: Switzerland PMCID: PMC8479795 PMID: 34604205
536YQ44D	journalArticle	2018	Suzuki, T.; Springer, J.	MicroRNAs in Muscle Wasting	J. Cachexia Sarcopenia Muscle		2190-6009	10.1002/jcsm.12384			2018	2023-04-14 11:56:00	2023-04-14 11:56:00		1209�C1212		7	9
SLNQRXRC	journalArticle	2016	Tang, Wenxiang; Shen, Zhenyu; Guo, Jiang; Sun, Shenghua	Screening of Long Non-Coding RNA and TUG1 Inhibits Proliferation with TGF-�� Induction in Patients with COPD.	International journal of chronic obstructive pulmonary disease		1178-2005 1176-9106	10.2147/COPD.S109570		OBJECTIVE: To evaluate differentially expressed long noncoding RNAs (lncRNAs) and the potential role of lncRNA TUG1 in patients with chronic obstructive pulmonary disease (COPD). METHODS: Total RNA was extracted from both COPD and non-COPD lung tissues, and microarray analysis was performed with 25,628 lncRNA probes and 20,106 mRNA probes. In addition, five up-regulated and five down-regulated ln…	2016	2023-04-14 11:56:00	2023-04-14 11:56:00		2951�C2964			11																	Place: New Zealand PMCID: PMC5135066 PMID: 27932875
B66F9MZ8	journalArticle	2018	Tao, Xu-Wei; Zeng, Ling-Kong; Wang, Hui-Zhen; Liu, Han-Chu	LncRNA MEG3 Ameliorates Respiratory Syncytial Virus Infection by Suppressing TLR4 Signaling.	Molecular medicine reports		1791-3004 1791-2997	10.3892/mmr.2017.8303		Maternally expressed gene 3 (MEG3), a long noncoding RNA (lncRNA) has been dysregulated in various tumors. However, the expression level and functional role of MEG3 in the progression of respiratory syncytial virus (RSV) infection remains to be elucidated. The present study quantified the expression level of MEG3 in the nasopharyngeal (NPA) samples of RSV-infected patients and in BEAS-2B cells in…	2018-03-01	2023-04-14 11:56:00	2023-04-14 11:56:00		4138�C4144		3	17																	Place: Greece PMID: 29257348
MGX3TBEL	journalArticle	2022	Taylor C.T.; Scholz C.C.	The Effect of HIF on Metabolism and Immunity	Nature Reviews Nephrology		1759-5061	10.1038/s41581-022-00587-8		Cellular hypoxia occurs when the demand for sufficient molecular oxygen needed to produce the levels of ATP required to perform physiological functions exceeds the vascular supply, thereby leading to a state of oxygen depletion with the associated risk of bioenergetic crisis. To protect against the threat of hypoxia, eukaryotic cells have evolved the capacity to elicit oxygen-sensitive adaptive t…	2022	2023-04-14 11:56:00	2023-04-14 11:56:00		573�C587		9	18																	Place: United Kingdom Publisher: Nature Research
QBCZT2IF	journalArticle	2017	Traboulsi, Hussein; Guerrina, Necola; Iu, Matthew; Maysinger, Dusica; Ariya, Parisa; Baglole, Carolyn J	Inhaled Pollutants: The Molecular Scene behind Respiratory and Systemic Diseases Associated with Ultrafine Particulate Matter	Int J Mol Sci			10.3390/ijms18020243		Air pollution of anthropogenic origin is largely from the combustion of biomass (e.g., wood), fossil fuels (e.g., cars and trucks), incinerators, landfills, agricultural activities and tobacco smoke. Air pollution is a complex mixture that varies in space and time, and contains hundreds of compounds including volatile organic compounds (e.g., benzene), metals, sulphur and nitrogen oxides, ozone a…	2017-07-01	2023-04-14 11:56:00	2023-04-14 11:56:00		243		2	18																	LCCN: 2
RZCE7D55	journalArticle	2021	Tsai, J.C.; Saad, O.A.; Magesh, S.; Xu, J.; Lee, A.C.; Li, W.T.; Chakladar, J.; Fuster, M.M.; Chang, E.Y.; Wang-Rodriguez, J.; Ongkeko, W.M.	Tobacco Smoke and Electronic Cigarette Vapor Alter Enhancer Rna Expression That Can Regulate the Pathogenesis of Lung Squamous Cell Carcinoma	Cancers		2072-6694	10.3390/cancers13164225		Tobacco is the primary etiologic agent in worsened lung squamous cell carcinoma (LUSC) outcomes. Meanwhile, it has been shown that etiologic agents alter enhancer RNAs (eRNAs) expression. Therefore, we aimed to identify the effects of tobacco and electronic cigarette (e-cigarette) use on eRNA expression in relation to LUSC outcomes. We extracted eRNA counts from RNA-sequencing data of tumor/adjac…	2021	2023-04-14 11:56:00	2023-04-14 11:56:00				16	13
W9E2D7FV	journalArticle	2021	Tu, You-Hui; Guo, Yan; Ji, Shuang; Shen, Ji-Long; Fei, Guang-He	The Influenza A Virus H3N2 Triggers the Hypersusceptibility of Airway Inflammatory Response via Activating the lncRNA TUG1/miR-145-5p/NF-��B Pathway in COPD.	Frontiers in pharmacology		1663-9812	10.3389/fphar.2021.604590		Background: Patients with chronic obstructive pulmonary disease (COPD) are more susceptible to influenza A virus (IAV) with more severe symptoms, yet the underlying molecular mechanisms of the hypersusceptibility of airway inflammatory response remain unclear. Methods: The primary human bronchial epithelial cells (pHBECs) were isolated from normal and COPD bronchial tissues (NHBE and DHBE) and cu…	2021	2023-04-14 11:56:00	2023-04-14 11:56:00		604590			12											Copyright ? 2021 Tu, Guo, Ji, Shen and Fei.						Place: Switzerland PMCID: PMC8029562 PMID: 33841139
SW2EC7XP	journalArticle	2021	Tu youhui	The Molecular Mechanism and Clinical Study of Influenza Virus H3N2 Activating lncRNA TUG1/miR-145-5p/NF-��B Signaling Pathway in the Regulation of Acute Exacerbation of Airway Inflammation in Chronic Obstructive Pulmonary Disease				10.26921/d.cnki.ganyu.2021.000009		The clinical study of LncRNA TUG1/miR-145-5p in acute exacerbation of chronic obstructive pulmonary diseaseIntroduction Chronic Obstructive Pulmonary Disease��COPD��is preventable and treatable chronic airway inflammation disease,which is characterized by incomplete reversible airflow limitation and persistent respiratory symptoms.Acute exacerbation of COPD��AECOPD��is characterized by an increas…	2021	2023-04-14 11:56:00	2023-08-04 23:22:00
TZ5QBP8G	journalArticle	2015	Vencken, S.F.; Greene, C.M.; McKiernan, P.J.	Non-Coding RNA as Lung Disease Biomarkers	Thorax		1468-3296	10.1136/thoraxjnl-2014-206193		Biomarkers are quantifiable indicators of disease. These surrogates should be specific, sensitive, predictive, robust and easily accessible. A major class of RNA described as non-coding RNA fulfils many of these criteria, and recent studies have demonstrated that the two major subclasses of non-coding RNA, long non-coding RNA and, in particular, microRNA are promising potential biomarkers. The ab…	2015	2023-04-14 11:56:00	2023-04-14 11:56:00		501�C503		5	70
AAL7ZEBD	journalArticle	2021	Verma, A.K.; Goyal, Y.; Bhatt, D.; Dev, K.; Beg, M.M.A.	MicroRNA: Biogenesis and Potential Role as Biomarkers in Lung Diseases	Meta Gene		2214-5400	10.1016/j.mgene.2021.100920		MicroRNA is a type of non-coding, small RNA which regulates great range of cellular processes. miRNA also considered as master regulator of gene expression. Dysregulation of microRNA expressions has linked with abnormal expression of gene and can cause pathological conditions. Studies suggested that miRNA plays key functions in biological pathways and may considered as biomarkers for treatment, p…	2021	2023-04-14 11:56:00	2023-04-14 11:56:00				(Verma A.K., averma2@jmi.ac.in; Goyal Y.; Bhatt D.; Dev K.) Department of Biotechnology, Jamia Millia Islamia, New Delhi, India	29
EF4TXMWH	journalArticle	2023	Vierbuchen, Tim; Agarwal, Shiuli; Johnson, John L.; Galia, Liraz; Lei, Xuqiu; Stein, Karina; Olagnier, David; Gaede, Karoline I.; Herzmann, Christian; Holm, Christian K.; Heine, Holger; Pai, Athma; O'Hara Hall, Aisling; Hoebe, Kasper; Fitzgerald, Katherine A.	The lncRNA LUCAT1 Is Elevated in Inflammatory Disease and Restrains Inflammation by Regulating the Splicing and Stability of NR4A2.	Proceedings of the National Academy of Sciences of the United States of America		1091-6490 0027-8424	10.1073/pnas.2213715120		The nuclear long non-coding RNA LUCAT1 has previously been identified as a negative feedback regulator of type I interferon and inflammatory cytokine expression in human myeloid cells. Here, we define the mechanistic basis for the suppression of inflammatory gene expression by LUCAT1. Using comprehensive identification of RNA-binding proteins by mass spectrometry as well as RNA immunoprecipitatio…	2023-01-01	2023-04-14 11:56:00	2023-04-14 11:56:00		e2213715120		1	120																	Place: United States PMCID: PMC9910463 PMID: 36577072
NSVC97VX	journalArticle	2019	Wang, Xiaole; Shen, Chuqiao; Zhu, Jie; Shen, Guoming; Li, Zegeng; Dong, Jingcheng	Long Noncoding RNAs in the Regulation of Oxidative Stress.	Oxidative medicine and cellular longevity		1942-0994 1942-0900	10.1155/2019/1318795		Oxidative stress takes responsibility for various diseases, such as chronic obstructive pulmonary disease (COPD), Alzheimer's disease (AD), and cardiovascular disease; nevertheless, there is still a lack of specific biomarkers for the guidance of diagnosis and treatment of oxidative stress-related diseases. In recent years, growing studies have documented that oxidative stress has crucial correla…	2019	2023-04-14 11:56:00	2023-04-14 11:56:00		1318795			2019																	Place: United States PMCID: PMC6398004 PMID: 30911342
L5I73SGK	journalArticle	2019	Wang, Yan'e; Fu, Xiaoxing; Yu, Bo; Ai, Fen	Long Non-Coding RNA THRIL Predicts Increased Acute Respiratory Distress Syndrome Risk and Positively Correlates with Disease Severity, Inflammation, and Mortality in Sepsis Patients.	Journal of clinical laboratory analysis		1098-2825 0887-8013	10.1002/jcla.22882		BACKGROUND: This present study aimed to investigate the correlation of long non-coding RNA THRIL (lnc-THRIL) with acute respiratory distress syndrome (ARDS) risk, disease severity, inflammation, and mortality in sepsis patients. METHODS: A total of 109 sepsis patients admitted to intensive care units were consecutively recruited, and their blood samples were collected. After admission, patients w…	2019-07-01	2023-04-14 11:56:00	2023-04-14 11:56:00		e22882		6	33											? 2019 The Authors. Journal of Clinical Laboratory Analysis Published by Wiley Periodicals, Inc.						Place: United States PMCID: PMC6642293 PMID: 31257645
CIE6NTZM	journalArticle	2020	Wang, Nan; Wang, Qin; Du, Tiantian; Gabriel, Abakundana Nsenga Ariston; Wang, Xue; Sun, Li; Li, Xiaomeng; Xu, Kanghong; Jiang, Xinquan; Zhang, Yi	The Potential Roles of Exosomes in Chronic Obstructive Pulmonary Disease.	Frontiers in medicine		2296-858X	10.3389/fmed.2020.618506		Currently, chronic obstructive pulmonary disease (COPD) is one of the most common chronic lung diseases. Chronic obstructive pulmonary disease is characterized by progressive loss of lung function due to chronic inflammatory responses in the lungs caused by repeated exposure to harmful environmental stimuli. Chronic obstructive pulmonary disease is a persistent disease, with an estimated 384 mill…	2020	2023-04-14 11:56:00	2023-04-14 11:56:00		618506			7											Copyright ? 2021 Wang, Wang, Du, Gabriel, Wang, Sun, Li, Xu, Jiang and Zhang.						Place: Switzerland PMCID: PMC7841048 PMID: 33521025
T5GWMPGE	journalArticle	2020	Wang, Yujun; Lyu, Xiaoyu; Wu, Xiaoling; Yu, Li; Hu, Ke	Long Non-Coding RNA PVT1, a Novel Biomarker for Chronic Obstructive Pulmonary Disease Progression Surveillance and Acute Exacerbation Prediction Potentially through Interaction with microRNA-146a.	Journal of clinical laboratory analysis		1098-2825 0887-8013	10.1002/jcla.23346		OBJECTIVE: This study aimed to investigate the abilities of long non-coding RNA PVT1 (lnc-PVT1) and microRNA-146a (miR-146a) in predicting chronic obstructive pulmonary disease (COPD) susceptibility and acute exacerbation risk, moreover, to explore the association of lnc-PVT1 with disease severity, inflammation, and miR-146a in patients with COPD. METHODS: A total of 80 acute exacerbation of COPD…	2020-08-01	2023-04-14 11:56:00	2023-04-14 11:56:00		e23346		8	34											? 2020 The Authors. Journal of Clinical Laboratory Analysis Published by Wiley Periodicals, Inc.						Place: United States PMCID: PMC7439356 PMID: 32342557
T79DU5FV	journalArticle	2020	Wang, Yuanyuan; Chen, Jingjing; Chen, Wei; Liu, Ling; Dong, Mei; Ji, Juan; Hu, Die; Zhang, Nianzhi	LINC00987 Ameliorates COPD by Regulating LPS-Induced Cell Apoptosis, Oxidative Stress, Inflammation and Autophagy Through Let-7b-5p/SIRT1 Axis.	International journal of chronic obstructive pulmonary disease		1178-2005 1176-9106	10.2147/COPD.S276429		BACKGROUND: Chronic obstructive pulmonary disease (COPD) is the third cause of disease-related death and brings a heavy burden to human health. Long non-coding RNA (lncRNA) was revealed to participate in COPD pathogenesis. This study aims to establish the effects and regulatory mechanism of lncRNA long intergenic non-coding 00987 (LINC00987) in lipopolysaccharide (LPS)-induced apoptosis, oxidativ…	2020	2023-04-14 11:56:00	2023-04-14 11:56:00		3213�C3225			15											? 2020 Wang et al.						Place: New Zealand PMCID: PMC7726835 PMID: 33311978
GFLVSMG9	journalArticle	2021	Wang, Ting; Sun, Wenqing; Wu, Hongyan; Cheng, Yuxin; Li, Yan; Meng, Fanqing; Ni, Chunhui	Respiratory Traits and Coal Workers' Pneumoconiosis: Mendelian Randomisation and Association Analysis.	Occupational and environmental medicine		1470-7926 1351-0711	10.1136/oemed-2020-106610		OBJECTIVES: Susceptibility loci of idiopathic pulmonary fibrosis and chronic obstructive pulmonary disease were also significantly associated with the predisposition of coal worker's pneumoconiosis (CWP) in recent studies. However, only a few genes and loci were targeted in previous studies. METHODS: To systematically evaluate the genetic associations between CWP and other respiratory traits, we …	2021-02-01	2023-04-14 11:56:00	2023-04-14 11:56:00		137�C141		2	78											? Author(s) (or their employer(s)) 2021. No commercial re-use. See rights and permissions. Published by BMJ.						Place: England PMID: 33097673
DFQSBMIJ	journalArticle	2021	Wang, Meihong; Liu, Yufang; Zhang, Yufen; Zhang, Luchang	LncRNA LOC729178 Acts as a Sponge of miR-144-3p to Mitigate Cigarette Smoke Extract-Induced Inflammatory Injury via Regulating PHLPP2 in 16HBE Cells.	Journal of molecular histology		1567-2387 1567-2379	10.1007/s10735-021-09972-2		Chronic obstructive pulmonary disease (COPD) is an inflammatory respiratory disease. Long non-coding RNAs (lncRNAs) have been implicated in the pathogenesis of COPD. In the present study, we set to investigate the role and mechanism of LOC729178 on cigarette smoke extract (CSE)-induced inflammatory damage in 16HBE cells. The expression levels of LOC729178, miR-144-3p, and PH domain leucine-rich r…	2021-06-01	2023-04-14 11:56:00	2023-04-14 11:56:00		437�C447		3	52																	Place: Netherlands PMID: 33847879
WPIHQ87B	journalArticle	2022	Wang, W.; Li, M.; Chen, Z.; Xu, L.; Chang, M.; Wang, K.; Deng, C.; Gu, Y.; Zhou, S.; Shen, Y.; Tao, F.; Sun, H.	Biogenesis and Function of Extracellular Vesicles in Pathophysiological Processes of Skeletal Muscle Atrophy	Biochemical Pharmacology		1873-2968	10.1016/j.bcp.2022.114954		Pathophysiological changes of skeletal muscle occur in a variety of chronic diseases, leading to muscle atrophy and dysfunction, which greatly affect the quality of life. Despite decades of research, the pathogenesis of muscle atrophy remains poorly understood. Extracellular vesicles (EVs) have recently been demonstrated to be associated with the pathophysiological process of skeletal muscle. EVs…	2022	2023-04-14 11:56:00	2023-04-14 11:56:00				(Wang W.; Chen Z.; Xu L.; Chang M.; Wang K.; Deng C.; Gu Y.; Zhou S.; Shen Y., syt517@ntu.edu.cn; Sun H., sunhl@ntu.edu.cn) Key Laboratory of Neuroregeneration of Jiangsu and Ministry of Education, Co-Innovation Center of Neuroregeneration, NMPA Key Laboratory for Research and Evaluation of Tissue Engineering Technology Products, Jiangsu Clinical Medicine Center of Tissue Engineering and Nerve In…	198
DD3SZATP	journalArticle	2020	WANG Hongjun;JIA Jinguang;	Study on the changes of MIR155HG in different stages of COPD and its correlation with pulmonary function	Journal of Modern Medicine & Health		1009-5519			Objective To study the expression level of long-chain non-coding RNA MIR155 HG in serum of patients with chronic obstructive pulmonary disease��COPD��in different periods,and to explore the correlation between MIR155 HG and lung function in different periods of COPD.Methods A total of 104 patients with COPD who were treated and treated in the hospital from June 2017 to July 2019 were selected as …	2020	2023-04-14 11:56:00	2023-08-04 23:20:00		2531�C2533,2538		16	36																	LCCN: 50-1129/R
Z9XNSQYP	journalArticle	2019	Wang xiaole	Transcriptional Research of mRNA and LncRNAs in Copd Rat Model of Lung Qi Deficiency Syndrome	Chinese Master's Theses Full-text Database			10.26922/d.cnki.ganzc.2019.000341		Objective To explore potential biomarkers of chronic obstructive pulmonary disease��COPD��lung qi deficiency syndrome and provide theoretical and practical basis for the objective study of COPD lung qi deficiency syndrome,we performed RNA-seq technology and bioinformatics analysis to investigate the potential biomarkers between normal rats and COPD lung qi deficiency rats in the lay of messenger …	2019	2023-04-14 11:56:00	2023-08-04 23:14:00
M74R4VDY	journalArticle	2020	Wei, Yangyang; Han, Baofen; Dai, Wenjuan; Guo, Shufang; Zhang, Caiping; Zhao, Lixuan; Gao, Yan; Jiang, Yi; Kong, Xiaomei	Exposure to Ozone Impacted Th1/Th2 Imbalance of CD(4+) T Cells and Apoptosis of ASMCs Underlying Asthmatic Progression by Activating lncRNA PVT1-miR-15a-5p/miR-29c-3p Signaling.	Aging (Albany NY)		1945-4589	10.18632/aging.104124		This investigation attempted to elucidate whether lncRNA PVT1-led miRNA axes participated in aggravating ozone-triggered asthma progression. One hundred and sixty-eight BALB/c mice were evenly divided into saline+air group, ovalbumin+air group, saline+ozone group and ovalbumin+ozone group. Correlations were evaluated between PVT1 expression and airway smooth muscle function/inflammatory cytokine …	2020-11-01	2023-04-14 11:56:00	2023-04-14 11:56:00		25229�C25255		24	12																	Place: United States PMCID: PMC7803560 PMID: 33223504
QJ29HN8V	journalArticle	2022	Wei, Xiao-wan; Lu, Mei-xia; Jia-nan, Gao; Xiao-bo, Li; He-ying, Chu	LncRNA MEG3 and miR-15a-5p expression and their clinical significance in chronic obstructive pulmonary disease	Journal of Clinical Pulmonary Medicine		1009-6663			Ŀ�� �о����������Էμ���(COPD)��������Ѫ�г����Ǳ���RNA MEG3��΢СRNA-15a-5p�ı���ˮƽ���ٴ����塣���� ��qRT-PCR�ķ�������43�������λ��ߣ����м��Լ�����28�����ȶ�����15�����Լ�26�������黼�����ܾ���Ѫ��LncRNA MEG3��miR-15a-5p�ı���ˮƽ������ (1)�����λ���LncRNA MEG3����ˮƽ���ڶ����飬���Ҽ��Լ����������ȶ����飬miR-15a-5p����ˮƽ�������ڶ����顣(2)�����λ���LncRNA MEG3�ı�����miR-15a-5p�ɸ�����(r=-0.396,P=0.02),��CAT���ּ�C��Ӧ���׳�������(r�ֱ�…	2022	2023-04-14 11:56:00	2023-04-14 11:56:00		505�C511		04 vo 27																		LCCN: 34-1230/R
NGY7VXSC	journalArticle	2021	Wohnhaas, C.T.; Gindele, J.A.; Kiechle, T.; Shen, Y.; Leparc, G.G.; Stierstorfer, B.; Stahl, H.; Gantner, F.; Viollet, C.; Schymeinsky, J.; Baum, P.	Cigarette Smoke Specifically Affects Small Airway Epithelial Cell Populations and Triggers the Expansion of Inflammatory and Squamous Differentiation Associated Basal Cells	International Journal of Molecular Sciences		1422-0067	10.3390/ijms22147646		Smoking is a major risk factor for chronic obstructive pulmonary disease (COPD) and causes remodeling of the small airways. However, the exact smoke-induced effects on the different types of small airway epithelial cells (SAECs) are poorly understood. Here, using air�C liquid interface (ALI) cultures, single-cell RNA-sequencing reveals previously unrecognized transcriptional heterogeneity within …	2021	2023-04-14 11:56:00	2023-04-14 11:56:00				14	22
VYTAFZMC	journalArticle	2000	Davuluri, \relax RV; Suzuki, Y; Sugano, S; Zhang, \relax MQ	CART Classification of Human 5 ` UTR Sequences	GENOME RESEARCH		1088-9051	10.1101/gr.GR-1460R		A nonredundant database of 2312 full-length human 5'-untranslated regions (UTRs) was carefully prepared using state-of-the-art experimental and computational technologies. A comprehensive computational analysis of this data was conducted for characterizing the 5' UTR Features. Classification and regression tree (CART) analysis was used to classify the data into three distinct classes. Class I con…	2000-11-01	2023-04-14 11:56:00	2023-04-14 11:56:00		1807�C1816		11	10																	Place: 1 BUNGTOWN RD, PLAINVIEW, NY 11724 USA Publisher: COLD SPRING HARBOR LAB PRESS Type: Article
BC6B4CUX	journalArticle	2014	Yao, Xin; Bi, Hui; Zhou, Ji; Huang, Mao; Adcock, Ian; Barnes, Peter	Microarray Analysis of Long Non-Coding RNAs in COPD	EUROPEAN RESPIRATORY JOURNAL		0903-1936				2014-09-01	2023-04-14 11:56:00	2023-04-14 11:56:00				58	44																	Place: 442 GLOSSOP RD, SHEFFIELD S10 2PX, ENGLAND Publisher: EUROPEAN RESPIRATORY SOC JOURNALS LTD Type: Meeting Abstract
5LQ27NHA	journalArticle	2013	Hackermuller, J.; Ahnert, P.; Christ, S.; Hohlfeld, J. M.; Horn, F.; Krug, N.; Lindemann, E.; Loffler, M.; Lorenz, S.; Reiche, K.; Sohn, K.; Specht, M.; Miller, B.; Locantore, N. W.; Tal-Singer, R.; Investigators, \relax ECLIPSE	Assessment of Long Noncoding Rna Expression Using Whole Transcriptome Sequencing of COPD Blood Samples from the Eclipse Cohort	AMERICAN JOURNAL OF RESPIRATORY AND CRITICAL CARE MEDICINE		1073-449X				2013	2023-04-14 11:56:00	2023-04-14 11:56:00					187																	Place: 25 BROADWAY, 18 FL, NEW YORK, NY 10004 USA Publisher: AMER THORACIC SOC Type: Meeting Abstract
Z6Y495FS	journalArticle	2005	Cornelis, S; Tinton, \relax SA; Schepens, B; Bruynooghe, Y; Beyaert, R	UNR Translation Can Be Driven by an IRES Element That Is Negatively Regulated by Polypyrimidine Tract Binding Protein	NUCLEIC ACIDS RESEARCH		0305-1048	10.1093/nar/gki611		Upstream of N-ras (Unr) has been described as an internal initiation trans-acting factor (ITAF) in the cap-independent translation of some particular viral and cellular mRNAs. Two factors led us to hypothesize that the UNR 5'-untranslated region (5'-UTR) may contain an internal ribosome entry site (IRES). The first was the requirement for persisting Unr expression under conditions that correlate …	2005	2023-04-14 11:56:00	2023-04-14 11:56:00		3095�C3108		10	33																	Place: GREAT CLARENDON ST, OXFORD OX2 6DP, ENGLAND Publisher: OXFORD UNIV PRESS Type: Article
8X24GMWY	journalArticle	2009	Gingeras, Thomas	Missing Lincs in the Transcriptome	NATURE BIOTECHNOLOGY		1087-0156	10.1038/nbt0409-346		Are long, intervening noncoding (linc) RNAs a new class of functional transcripts?	2009-04-01	2023-04-14 11:56:00	2023-04-14 11:56:00		346�C347		4	27																	Place: 75 VARICK ST, 9TH FLR, NEW YORK, NY 10013-1917 USA Publisher: NATURE PUBLISHING GROUP Type: Editorial Material
F7FNWEKB	journalArticle	2009	Wilusz, Jeremy E.; Sunwoo, Hongjae; Spector, David L.	Long Noncoding RNAs: Functional Surprises from the RNA World	GENES & DEVELOPMENT		0890-9369	10.1101/gad.1800909		Most of the eukaryotic genome is transcribed, yielding a complex network of transcripts that includes tens of thousands of long noncoding RNAs with little or no protein-coding capacity. Although the vast majority of long noncoding RNAs have yet to be characterized thoroughly, many of these transcripts are unlikely to represent transcriptional ��noise�� as a significant number have been shown to e…	2009-07-01	2023-04-14 11:56:00	2023-04-14 11:56:00		1494�C1504		13	23																	Place: 1 BUNGTOWN RD, COLD SPRING HARBOR, NY 11724 USA Publisher: COLD SPRING HARBOR LAB PRESS, PUBLICATIONS DEPT Type: Review
E378SAHA	journalArticle	2009	Gingeras, Thomas R.	Implications of Chimaeric Non-Co-Linear Transcripts	NATURE		0028-0836	10.1038/nature08452		Deep sequencing of `transcriptomes' - the collection of all RNA transcripts produced at a given time - from worms to humans reveals that some transcripts are composed of sequence segments that are not co-linear, with pieces of sequence coming from distant regions of DNA, even different chromosomes. Some of these `chimaeric' transcripts are formed by genetic rearrangements, but others arise during…	2009-09-01	2023-04-14 11:56:00	2023-04-14 11:56:00		206�C211		7261	461																	Place: MACMILLAN BUILDING, 4 CRINAN ST, LONDON N1 9XW, ENGLAND Publisher: NATURE PUBLISHING GROUP Type: Review
HXC237ET	journalArticle	2010	Fox, Archa H.; Lamond, Angus I.	Paraspeckles	COLD SPRING HARBOR PERSPECTIVES IN BIOLOGY		1943-0264	10.1101/cshperspect.a000687		Paraspeckles are a relatively new class of subnuclear bodies found in the interchromatin space of mammalian cells. They are RNA-protein structures formed by the interaction between a long nonprotein-coding RNA species, NEAT1/Men epsilon/beta, and members of the DBHS (Drosophila Behavior Human Splicing) family of proteins: P54NRB/NONO, PSPC1, and PSF/SFPQ. Paraspeckles are critical to the control …	2010-07-01	2023-04-14 11:56:00	2023-04-14 11:56:00				7	2																	Place: 500 SUNNYSIDE BLVD, WOODBURY, NY 11797-2924 USA Publisher: COLD SPRING HARBOR LAB PRESS, PUBLICATIONS DEPT Type: Article
VXXT4TEG	journalArticle	2010	Lee, Jeannie T.	The X as Model for RNA's Niche in Epigenomic Regulation	COLD SPRING HARBOR PERSPECTIVES IN BIOLOGY		1943-0264	10.1101/cshperspect.a003749		The X-linked region now known as the ��X-inactivation center�� (Xic) was once dominated by protein-coding genes but, with the rise of Eutherian mammals some 150-200 million years ago, became infiltrated by genes that produce long noncoding RNA (ncRNA). Some of the noncoding genes have been shown to play crucial roles during X-chromosome inactivation (XCI), including the targeting of chromatin mod…	2010-09-01	2023-04-14 11:56:00	2023-04-14 11:56:00				9	2																	Place: 1 BUNGTOWN RD, COLD SPRING HARBOR, NY 11724 USA Publisher: COLD SPRING HARBOR LAB PRESS, PUBLICATIONS DEPT Type: Article
ICEMIKN6	journalArticle	2010	Bernard, Delphine; Prasanth, Kannanganattu V.; Tripathi, Vidisha; Colasse, Sabrina; Nakamura, Tetsuya; Xuan, Zhenyu; Zhang, Michael Q.; Sedel, Frederic; Jourdren, Laurent; Coulpier, Fanny; Triller, Antoine; Spector, David L.; Bessis, Alain	A Long Nuclear-Retained Non-Coding RNA Regulates Synaptogenesis by Modulating Gene Expression	EMBO JOURNAL		0261-4189	10.1038/emboj.2010.199		A growing number of long nuclear-retained non-coding RNAs (ncRNAs) have recently been described. However, few functions have been elucidated for these ncRNAs. Here, we have characterized the function of one such ncRNA, identified as metastasis-associated lung adenocarcinoma transcript 1 (Malat1). Malat1 RNA is expressed in numerous tissues and is highly abundant in neurons. It is enriched in nucl…	2010-09-01	2023-04-14 11:56:00	2023-04-14 11:56:00		3082�C3093		18	29																	Place: 111 RIVER ST, HOBOKEN 07030-5774, NJ USA Publisher: WILEY Type: Article
GTFZREDF	journalArticle	2010	Prasanth, Kannanganattu V.; Camiolo, Matthew; Chan, Grace; Tripathi, Vidisha; Denis, Laurence; Nakamura, Tetsuya; Huebner, Michael R.; Spector, David L.	Nuclear Organization and Dynamics of 7SK RNA in Regulating Gene Expression	MOLECULAR BIOLOGY OF THE CELL		1059-1524	10.1091/mbc.E10-02-0105		Noncoding RNAs play important roles in various aspects of gene regulation. We have identified 7SK RNA to be enriched in nuclear speckles or interchromatin granule clusters (IGCs), a subnuclear domain enriched in pre-mRNA processing factors. 7SK RNA, in association with HEXIM 1 and 2, is involved in the inhibition of transcriptional elongation by RNA polymerase II. Inhibition occurs via sequestrat…	2010-12-01	2023-04-14 11:56:00	2023-04-14 11:56:00		4184�C4196		23	21																	Place: 8120 WOODMONT AVE, STE 750, BETHESDA, MD 20814-2755 USA Publisher: AMER SOC CELL BIOLOGY Type: Article
6795TP6S	journalArticle	2012	Kim, Dong-Hwan; Sung, Sibum	Environmentally Coordinated Epigenetic Silencing of FLC by Protein and Long Noncoding RNA Components	CURRENT OPINION IN PLANT BIOLOGY		1369-5266	10.1016/j.pbi.2011.10.004		In Arabidopsis, the role of the vernalization pathway is to repress expression of a potent floral repressor, FLOWERING LOCUS C (FLC), after a sufficient period of winter cold has been perceived. Following winter, the lack of FLC expression allows unimpeded operation of the photoperiod pathway and hence rapid flowering of vernalized plants in spring via the activation of floral integrator genes. M…	2012-02-01	2023-04-14 11:56:00	2023-04-14 11:56:00		51�C56		1	15																	Place: 84 THEOBALDS RD, LONDON WC1X 8RR, ENGLAND Publisher: CURRENT BIOLOGY LTD Type: Review
JM79RVFA	journalArticle	2012	Bierne, Helene; Hamon, Melanie; Cossart, Pascale	Epigenetics and Bacterial Infections	COLD SPRING HARBOR PERSPECTIVES IN MEDICINE		2157-1422	10.1101/cshperspect.a010272		Epigenetic mechanisms regulate expression of the genome to generate various cell types during development or orchestrate cellular responses to external stimuli. Recent studies highlight that bacteria can affect the chromatin structure and transcriptional program of host cells by influencing diverse epigenetic factors (i.e., histone modifications, DNA methylation, chromatin-associated complexes, n…	2012-12-01	2023-04-14 11:56:00	2023-04-14 11:56:00				12	2																	Place: 1 BUNGTOWN RD, COLD SPRING HARBOR, NY 11724 USA Publisher: COLD SPRING HARBOR LAB PRESS, PUBLICATIONS DEPT Type: Article
YTP7T6SL	journalArticle	2012	Silverman, Edwin K.; Loscalzo, Joseph	Network Medicine Approaches to the Genetics of Complex Diseases	DISCOVERY MEDICINE		1539-6509			Complex diseases are caused by perturbations of biological networks. Genetic analysis approaches focused on individual genetic determinants are unlikely to characterize the network architecture of complex diseases comprehensively. Network medicine, which applies systems biology and network science to complex molecular networks underlying human disease, focuses on identifying the interacting genes…	2012-08-01	2023-04-14 11:56:00	2023-04-14 11:56:00		143�C152		75	14																	Place: 10 GERARD AVE, STE 201, TIMONIUM, MD 21093 USA Publisher: DISCOVERY MEDICINE Type: Article
DEZE8DZR	journalArticle	2013	Dunoyer, Patrice; Melnyk, Charles; Molnar, Attila; Slotkin, R. Keith	Plant Mobile Small RNAs	COLD SPRING HARBOR PERSPECTIVES IN BIOLOGY		1943-0264	10.1101/cshperspect.a017897		In plants, RNA silencing is a fundamental regulator of gene expression, heterochromatin formation, suppression of transposable elements, and defense against viruses. The sequence specificity of these processes relies on small noncoding RNA (sRNA) molecules. Although the spreading of RNA silencing across the plant has been recognized for nearly two decades, only recently have sRNAs been formally d…	2013-07-01	2023-04-14 11:56:00	2023-04-14 11:56:00				7	5																	Place: 1 BUNGTOWN RD, COLD SPRING HARBOR, NY 11724 USA Publisher: COLD SPRING HARBOR LAB PRESS, PUBLICATIONS DEPT Type: Article
5SAIZAEB	journalArticle	2013	McCarthy, F. M.; Lyons, E.	From Data to Function: Functional Modeling of Poultry Genomics Data	POULTRY SCIENCE		0032-5791	10.3382/ps.2012-02808		One of the challenges of functional genomics is to create a better understanding of the biological system being studied so that the data produced are leveraged to provide gains for agriculture, human health, and the environment. Functional modeling enables researchers to make sense of these data as it reframes a long list of genes or gene products (mRNA, ncRNA, and proteins) by grouping based upo…	2013-09-01	2023-04-14 11:56:00	2023-04-14 11:56:00		2519�C2529		9	92																	Place: GREAT CLARENDON ST, OXFORD OX2 6DP, ENGLAND Publisher: OXFORD UNIV PRESS Type: Article
NEMTZRSS	journalArticle	2014	Bergmann, Jan H.; Spector, David L.	Long Non-Coding RNAs: Modulators of Nuclear Structure and Function	CURRENT OPINION IN CELL BIOLOGY		0955-0674	10.1016/j.ceb.2013.08.005		Long non-coding (Inc)RNAs are emerging key factors in the regulation of various cellular processes. In the nucleus, these include the organization of nuclear sub-structures, the alteration of chromatin state, and the regulation of gene expression through the interaction with effector proteins and modulation of their activity. Collectively, IncRNAs form the core of attractive models explaining asp…	2014-02-01	2023-04-14 11:56:00	2023-04-14 11:56:00		10�C18			26																	Place: 84 THEOBALDS RD, LONDON WC1X 8RR, ENGLAND Publisher: CURRENT BIOLOGY LTD Type: Article
GTAVGFVL	journalArticle	2014	Baldridge, Kevin C.; Contreras, Lydia M.	Functional Implications of Ribosomal RNA Methylation in Response to Environmental Stress	CRITICAL REVIEWS IN BIOCHEMISTRY AND MOLECULAR BIOLOGY		1040-9238	10.3109/10409238.2013.859229		The study of post-transcriptional RNA modifications has long been focused on the roles these chemical modifications play in maintaining ribosomal function. The field of ribosomal RNA modification has reached a milestone in recent years with the confirmation of the final unknown ribosomal RNA methyltransferase in Escherichia coli in 2012. Furthermore, the last 10 years have brought numerous discov…	2014-01-01	2023-04-14 11:56:00	2023-04-14 11:56:00		69�C89		1	49																	Place: �YEPHONE HOUSE, 69-77 PAUL STREET, LONDON EC2A 4LQ, ENGLAND Publisher: INFORMA HEALTHCARE Type: Review
EZJQSC79	journalArticle	2014	Gerstein, Mark B.; Rozowsky, Joel; Yan, Koon-Kiu; Wang, Daifeng; Cheng, Chao; Brown, James B.; Davis, Carrie A.; Hillier, LaDeana; Sisu, Cristina; Li, Jingyi Jessica; Pei, Baikang; Harmanci, Arif O.; Duff, Michael O.; Djebali, Sarah; Alexander, Roger P.; Alver, Burak H.; Auerbach, Raymond; Bell, Kimberly; Bickel, Peter J.; Boeck, Max E.; Boley, Nathan P.; Booth, Benjamin W.; Cherbas, Lucy; Cherba…	Comparative Analysis of the Transcriptome across Distant Species	NATURE		0028-0836	10.1038/nature13424		The transcriptome is the readout of the genome. Identifying common features in it across distant species can reveal fundamental principles. To this end, the ENCODE and modENCODE consortia have generated large amounts of matched RNA-sequencing data for human, worm and fly. Uniform processing and comprehensive annotation of these data allow comparison across metazoan phyla, extending beyond earlier…	2014-08-01	2023-04-14 11:56:00	2023-04-14 11:56:00		445+		7515	512																	Place: MACMILLAN BUILDING, 4 CRINAN ST, LONDON N1 9XW, ENGLAND Publisher: NATURE PUBLISHING GROUP Type: Article
393WWKY7	journalArticle	2014	Roy-Chaudhuri, Biswajoy; Valdmanis, Paul N.; Zhang, Yue; Wang, Qing; Luo, Qing-Jun; Kay, Mark A.	Regulation of microRNA-mediated Gene Silencing by microRNA Precursors	NATURE STRUCTURAL & MOLECULAR BIOLOGY		1545-9993	10.1038/nsmb.2862		Processing of microRNAs (miRNAs) from their precursors to their biologically active mature forms is regulated during development and cancer. We show that mouse pri- or pre-miR-151 can bind to and compete with mature miR-151-5p and miR-151-3p for binding sites contained within the complementary regions of the E2f6 mRNA 3' untranslated region (UTR). E2f6 mRNA levels were directly regulated by pri- …	2014-09-01	2023-04-14 11:56:00	2023-04-14 11:56:00		825�C832		9	21																	Place: 75 VARICK ST, 9TH FLR, NEW YORK, NY 10013-1917 USA Publisher: NATURE PUBLISHING GROUP Type: Article
LFKZYV2W	journalArticle	2014	Rinn, John L.	lncRNAs: Linking RNA to Chromatin	COLD SPRING HARBOR PERSPECTIVES IN BIOLOGY		1943-0264	10.1101/cshperspect.a018614		Numerous studies over the past decade have identified increasing numbers of long noncoding RNAs (lncRNAs) across many organisms. Research since has shown that lncRNAs constitute an important layer of genome regulation in diverse biological processes and disease. Here, we discuss the common emerging theme of lncRNAs interfacing with epigenetic machinery. This, in turn, modulates the activity and l…	2014-08-01	2023-04-14 11:56:00	2023-04-14 11:56:00				8	6																	Place: 1 BUNGTOWN RD, COLD SPRING HARBOR, NY 11724 USA Publisher: COLD SPRING HARBOR LAB PRESS, PUBLICATIONS DEPT Type: Article
IXHMUFU4	journalArticle	2014	Hudson, William H.; Ortlund, Eric A.	The Structure, Function and Evolution of Proteins That Bind DNA and RNA	NATURE REVIEWS MOLECULAR CELL BIOLOGY		1471-0072	10.1038/nrm3884		Proteins that bind both DNA and RNA typify the ability of a single gene product to perform multiple functions. Such DNA- and RNA-binding proteins (DRBPs) have unique functional characteristics that stem from their specific structural features; these developed early in evolution and are widely conserved. Proteins that bind RNA have typically been considered as functionally distinct from proteins t…	2014-11-01	2023-04-14 11:56:00	2023-04-14 11:56:00		749�C760		11	15																	Place: MACMILLAN BUILDING, 4 CRINAN ST, LONDON N1 9XW, ENGLAND Publisher: NATURE PUBLISHING GROUP Type: Review
U9WPIGAU	journalArticle	2015	Kim, Tae-Kyung; Hemberg, Martin; Gray, Jesse M.	Enhancer RNAs: A Class of Long Noncoding RNAs Synthesized at Enhancers	COLD SPRING HARBOR PERSPECTIVES IN BIOLOGY		1943-0264	10.1101/cshperspect.a018622		Recent studies have revealed that active enhancers are transcribed, producing a class of noncoding RNAs called enhancer RNAs (eRNAs). eRNAs are distinct from long noncoding RNAs (lncRNAs), but these two species of noncoding RNAs may share a similar role in the activation of mRNA transcription. Emerging studies, showing that eRNAs function in controlling mRNA transcription, challenge the idea that…	2015-01-01	2023-04-14 11:56:00	2023-04-14 11:56:00				1	7																	Place: 1 BUNGTOWN RD, COLD SPRING HARBOR, NY 11724 USA Publisher: COLD SPRING HARBOR LAB PRESS, PUBLICATIONS DEPT Type: Article
C8PZQIGI	journalArticle	2015	Li, Jie; Qi, Lei; Guo, Yang; Yue, Lei; Li, Yanping; Ge, Weizhen; Wu, Jun; Shi, Wenyuan; Dong, Xiuzhu	Global Mapping Transcriptional Start Sites Revealed Both Transcriptional and Post-Transcriptional Regulation of Cold Adaptation in the Methanogenic Archaeon Methanolobus Psychrophilus	SCIENTIFIC REPORTS		2045-2322	10.1038/srep09209		Psychrophilic methanogenic Archaea contribute significantly to global methane emissions, but archaeal cold adaptation mechanisms remain poorly understood. Hinted by that mRNA architecture determined secondary structure respond to cold more promptly than proteins, differential RNA-seq was used in this work to examine the genome-wide transcription start sites (TSSs) of the psychrophilic methanogen …	2015-03-01	2023-04-14 11:56:00	2023-04-14 11:56:00					5																	Place: MACMILLAN BUILDING, 4 CRINAN ST, LONDON N1 9XW, ENGLAND Publisher: NATURE PUBLISHING GROUP Type: Article
IKAVBPIH	journalArticle	2015	Sunwoo, Hongjae; Wu, John Y.; Lee, Jeannie T.	The Xist RNA-PRC2 Complex at 20-Nm Resolution Reveals a Low Xist Stoichiometry and Suggests a Hit-and-Run Mechanism in Mouse Cells	PROCEEDINGS OF THE NATIONAL ACADEMY OF SCIENCES OF THE UNITED STATES OF AMERICA		0027-8424	10.1073/pnas.1503690112		X-chromosome inactivation (XCI) is initiated by the long noncoding RNA Xist, which coats the inactive X (Xi) and targets Polycomb repressive complex 2 (PRC2) in cis. Epigenomic analyses have provided significant insight into Xist binding patterns and chromatin organization of the Xi. However, such epigenomic analyses are limited by averaging of population-wide dynamics and do not inform behavior …	2015-08-01	2023-04-14 11:56:00	2023-04-14 11:56:00		E4216-E4225		31	112																	Place: 2101 CONSTITUTION AVE NW, WASHINGTON, DC 20418 USA Publisher: NATL ACAD SCIENCES Type: Article
KKTGUTNZ	journalArticle	2015	Imani, Saber; Panahi, Yunes; Salimian, Jafar; Fu, Junjiang; Ghanei, Mostafa	Epigenetic: A Missing Paradigm in Cellular and Molecular Pathways of Sulfur Mustard Lung: A Prospective and Comparative Study	IRANIAN JOURNAL OF BASIC MEDICAL SCIENCES		2008-3866			Sulfur mustard (SM, bis- (2-chloroethyl) sulphide) is a chemical warfare agent that causes DNA alkylation, protein modification and membrane damage. SM can trigger several molecular pathways involved in inflammation and oxidative stress, which cause cell necrosis and apoptosis, and loss of cells integrity and function. Epigenetic regulation of gene expression is a growing research topic and is ad…	2015-08-01	2023-04-14 11:56:00	2023-04-14 11:56:00		723�C736		8	18																	Place: VICE-CHANCELLOR FOR RES CTR OFF IJBMS, DANESHGAH ST, PO BOX 9138813944 - 445, MASHHAD, 00000, IRAN Publisher: MASHHAD UNIV MED SCIENCES Type: Article
RY646FC5	journalArticle	2015	Xie, Na; Liu, Gang	ncRNA-regulated Immune Response and Its Role in Inflammatory Lung Diseases	AMERICAN JOURNAL OF PHYSIOLOGY-LUNG CELLULAR AND MOLECULAR PHYSIOLOGY		1040-0605	10.1152/ajplung.00286.2015		Despite the greatly expanded knowledge on the regulation of immune response by protein molecules, there is increasing understanding that noncoding RNAs (ncRNAs) are also an integral component of this regulatory network. Abnormal immune response serves a central role in the initiation, progression, and exacerbation of inflammatory lung diseases, such as asthma, chronic obstructive pulmonary diseas…	2015-11-01	2023-04-14 11:56:00	2023-04-14 11:56:00		L1076-L1087		10	309																	Place: 9650 ROCKVILLE PIKE, BETHESDA, MD 20814 USA Publisher: AMER PHYSIOLOGICAL SOC Type: Review
5A437B8A	journalArticle	2016	Patel, Dinshaw J.	A Structural Perspective on Readout of Epigenetic Histone and DNA Methylation Marks	COLD SPRING HARBOR PERSPECTIVES IN BIOLOGY		1943-0264	10.1101/cshperspect.a018754		This article outlines the protein modules that target methylated lysine histone marks and 5mCDNA marks, and the molecular principles underlying recognition. The article focuses on the structural basis underlying readout of isolated marks by single reader molecules, as well as multivalent readout of multiple marks by linked reader cassettes at the histone tail and nucleosome level. Additional topi…	2016-03-01	2023-04-14 11:56:00	2023-04-14 11:56:00				3	8																	Place: 1 BUNGTOWN RD, COLD SPRING HARBOR, NY 11724 USA Publisher: COLD SPRING HARBOR LAB PRESS, PUBLICATIONS DEPT Type: Article
3GQ4A3PF	journalArticle	2017	Liao, Wupeng; Dong, Jinrui; Peh, Hong Yong; Tan, Lay Hong; Lim, Kah Suan; Li, Li; Wong, Wai-Shiu Fred	Oligonucleotide Therapy for Obstructive and Restrictive Respiratory Diseases	Molecules (Basel, Switzerland)			10.3390/molecules22010139		Inhaled oligonucleotide is an emerging therapeutic modality for various common respiratory diseases, including obstructive airway diseases like asthma and chronic obstructive pulmonary disease (COPD) and restrictive airway diseases like idiopathic pulmonary fibrosis (IPF). The advantage of direct accessibility for oligonucleotide molecules to the lung target sites, bypassing systemic administrati…	2017-01-01	2023-04-14 11:56:00	2023-04-14 11:56:00				1	22																	Place: ST ALBAN-ANLAGE 66, CH-4052 BASEL, SWITZERLAND Publisher: MDPI Type: Review
V2XKNUKN	journalArticle	2017	Manichaikul, Ani; Wang, Xin-Qun; Sun, Li; Dupuis, Jose; Borczuk, Alain C.; Nguyen, Jennifer N.; Raghu, Ganesh; Hoffman, Eric A.; Onengut-Gumuscu, Suna; Farber, Emily A.; Kaufman, Joel D.; Rabinowitz, Dan; Stukovsky, Karen D. Hinckley; Kawut, Steven M.; Hunninghake, Gary M.; Washko, George R.; O'Connor, George T.; Rich, Stephen S.; Barr, R. Graham; Lederer, David J.	Genome-Wide Association Study of Subclinical Interstitial Lung Disease in MESA	RESPIRATORY RESEARCH		1465-993X	10.1186/s12931-017-0581-2		Background: We conducted a genome-wide association study (GWAS) of subclinical interstitial lung disease (ILD), defined as high attenuation areas (HAA) on CT, in the population-based Multi-Ethnic Study of Atherosclerosis Study. Methods: We measured the percentage of high attenuation areas (HAA) in the lung fields on cardiac CT scan defined as voxels with CT attenuation values between -600 and -25…	2017-05-01	2023-04-14 11:56:00	2023-04-14 11:56:00					18																	Place: 236 GRAYS INN RD, FLOOR 6, LONDON WC1X 8HL, ENGLAND Publisher: BIOMED CENTRAL LTD Type: Article
5UM3BXNY	journalArticle	2017	Zhang, Bin; Mao, Yuntao S.; Diermeier, Sarah D.; Novikova, Irina V.; Nawrocki, Eric P.; Jones, Tom A.; Lazar, Zsolt; Tung, Chang-Shung; Luo, Weijun; Eddy, Sean R.; Sanbonmatsu, Karissa Y.; Spector, David L.	Identification and Characterization of a Class of MALAT1-like Genomic Loci	CELL REPORTS		2211-1247	10.1016/j.celrep.2017.05.006		The MALAT1 (Metastasis-Associated Lung Adenocarcinoma Transcript 1) gene encodes a noncoding RNA that is processed into a long nuclear retained transcript (MALAT1) and a small cytoplasmic tRNA-like transcript (mascRNA). Using an RNA sequence-and structure-based covariance model, we identified more than 130 genomic loci in vertebrate genomes containing the MALAT1 30 end triple-helix structure and …	2017-05-01	2023-04-14 11:56:00	2023-04-14 11:56:00		1723�C1738		8	19																	Place: 50 HAMPSHIRE ST, FLOOR 5, CAMBRIDGE, MA 02139 USA Publisher: CELL PRESS Type: Article
AFPAIN9R	journalArticle	2017	Breschi, Alessandra; Gingeras, Thomas R.; Guigo, Roderic	Comparative Transcriptomics in Human and Mouse	NATURE REVIEWS GENETICS		1471-0056	10.1038/nrg.2017.19		Cross-species comparisons of genomes, transcriptomes and gene regulation are now feasible at unprecedented resolution and throughput, enabling the comparison of human and mouse biology at the molecular level. Insights have been gained into the degree of conservation between human and mouse at the level of not only gene expression but also epigenetics and inter-individual variation. However, a num…	2017-07-01	2023-04-14 11:56:00	2023-04-14 11:56:00		425�C440		7	18																	Place: MACMILLAN BUILDING, 4 CRINAN ST, LONDON N1 9XW, ENGLAND Publisher: NATURE PUBLISHING GROUP Type: Review
U79QY26L	journalArticle	2017	Schorn, Andrea J.; Gutbrod, Michael J.; LeBlanc, Chantal; Martienssen, Rob	LTR-Retrotransposon Control by tRNA-Derived Small RNAs	CELL		0092-8674	10.1016/j.cell.2017.06.013		Transposon reactivation is an inherent danger in cells that lose epigenetic silencing during developmental reprogramming. In the mouse, long terminal repeat (LTR)-retrotransposons, or endogenous retroviruses (ERV), account for most novel insertions and are expressed in the absence of histone H3 lysine 9 trimethylation in preimplantation stem cells. We found abundant 18 nt tRNA-derived small RNA (…	2017-06-01	2023-04-14 11:56:00	2023-04-14 11:56:00		61+		1	170																	Place: 50 HAMPSHIRE ST, FLOOR 5, CAMBRIDGE, MA 02139 USA Publisher: CELL PRESS Type: Article
HXJECI5X	journalArticle	2017	Spector, David L.	The Role of Long Non-Coding RNAs in Nuclear Organization and Disease	FASEB JOURNAL		0892-6638				2017-04-01	2023-04-14 11:56:00	2023-04-14 11:56:00				1	31																	Backup Publisher: Amer Soc Pharmacol & Expt Therapeut; Amer Assoc Anatomists; Amer Physiol Soc; Amer Soc Biochem & Mol Biol; Amer Soc Investigat Pathol; Amer Soc Nutr Place: 111 RIVER ST, HOBOKEN 07030-5774, NJ USA Publisher: WILEY Type: Meeting Abstract
DPDIZNPW	journalArticle	2017	Delas, M. Joaquina; Hannon, Gregory J.	IncRNAs in Development and Disease: From Functions to Mechanisms	OPEN BIOLOGY		2046-2441	10.1098/rsob.170121		Differential expression of long non-coding RNAs (lncRNAs) during differentiation and their misregulation in cancer highlight their potential as cell fate regulators. While some example lncRNAs have been characterized in great detail, the functional in vivo relevance of others has been called into question. Finding functional lncRNAs will most probably require a combination of complementary approa…	2017-07-01	2023-04-14 11:56:00	2023-08-05 00:11:00				7	7																	Place: 6-9 CARLTON HOUSE TERRACE, LONDON SW1Y 5AG, ENGLAND Publisher: ROYAL SOC Type: Review
NGSFQL6I	journalArticle	2017	Li, Meng Amy; Amaral, Paulo P.; Cheung, Priscilla; Bergmann, Jan H.; Kinoshita, Masaki; Kalkan, Tuzer; Ralser, Meryem; Robson, Sam; von Meyenn, Ferdinand; Paramor, Maike; Yang, Fengtang; Chen, Caifu; Nichols, Jennifer; Spector, David L.; Kouxarides, Tony; He, Lin; Smith, Austin	A lncRNA Fine Tunes the Dynamics of a Cell State Transition Involving Lin28, Let-7 and de Novo DNA Methylation.	ELIFE		2050-084X	10.7554/eLife.23468		Execution of pluripotency requires progression from the naive status represented by mouse embryonic stem cells (ESCs) to a state capacitated for lineage specification. This transition is coordinated at multiple levels. Non-coding RNAs may contribute to this regulatory orchestra. We identified a rodent-specific long non-coding RNA (lncRNA) linc1281, hereafter Ephemeron (Eprn), that modulates the d…	2017-08-01	2023-04-14 11:56:00	2023-04-14 11:56:00					6																	Place: SHERATON HOUSE, CASTLE PARK, CAMBRIDGE, CB3 0AX, ENGLAND Publisher: ELIFE SCIENCES PUBLICATIONS LTD Type: Article
6TV4C5SY	journalArticle	2017	Sunwoo, Hongjae; Colognori, David; Froberg, John E.; Jeon, Yesu; Lee, Jeannie T.	Repeat E Anchors Xist RNA to the Inactive X Chromosomal Compartment through CDKN1A-interacting Protein (CIZ1)	PROCEEDINGS OF THE NATIONAL ACADEMY OF SCIENCES OF THE UNITED STATES OF AMERICA		0027-8424	10.1073/pnas.1711206114		X chromosome inactivation is an epigenetic dosage compensation mechanism in female mammals driven by the long noncoding RNA, Xist. Although recent genomic and proteomic approaches have provided a more global view of Xist's function, how Xist RNA localizes to the inactive X chromosome (Xi) and spreads in cis remains unclear. Here, we report that the CDKN1-interacting zinc finger protein CIZ1 is cr…	2017-10-01	2023-04-14 11:56:00	2023-04-14 11:56:00		10654�C10659		40	114																	Place: 2101 CONSTITUTION AVE NW, WASHINGTON, DC 20418 USA Publisher: NATL ACAD SCIENCES Type: Article
AXJS4U9Y	journalArticle	2017	Lagarde, Julien; Uszczynska-Ratajczak, Barbara; Carbonell, Silvia; Perez-Lluch, Silvia; Abad, Amaya; Davis, Carrie; Gingeras, Thomas R.; Frankish, Adam; Harrow, Jennifer; Guigo, Roderic; Johnson, Rory	High-Throughput Annotation of Full-Length Long Noncoding RNAs with Capture Long-Read Sequencing	NATURE GENETICS		1061-4036	10.1038/ng.3988		Accurate annotation of genes and their transcripts is a foundation of genomics, but currently no annotation technique combines throughput and accuracy. As a result, reference gene collections remain incomplete-many gene models are fragmentary, and thousands more remain uncataloged, particularly for long noncoding RNAs (lncRNAs). To accelerate lncRNA annotation, the GENCODE consortium has develope…	2017-12-01	2023-04-14 11:56:00	2023-04-14 11:56:00		1731+		12	49																	Place: 75 VARICK ST, 9TH FLR, NEW YORK, NY 10013-1917 USA Publisher: NATURE PUBLISHING GROUP Type: Article
ALQRX5PV	journalArticle	2017	Wang, Hao; Chen, Lei; Li, Diandian; Zeng, Ni; Wu, Yanqiu; Wang, Tao; Shen, Yongchun; Xu, Dan; Wen, Fuqiang	Microarray Analysis of Lung Long Non-Coding RNAs in Cigarette Smoke-Exposed Mouse Model	ONCOTARGET			10.18632/oncotarget.23362		Several studies have demonstrated the function of long non-coding RNAs (lncRNAs) in various biological processes, yet their role underlying the susceptibility to cigarette smoke (CS)-induced airway inflammation remains limited. In the present study, we aimed to profile the expression of lncRNAs and mRNAs in CS-exposed mice. C57BL/6 mice were assigned into a single cigarette-smoking machine with o…	2017-12-01	2023-04-14 11:56:00	2023-04-14 11:56:00		115647�C115656		70	8																	Place: 6666 E QUAKER ST, STE 1, ORCHARD PARK, NY 14127 USA Publisher: IMPACT JOURNALS LLC Type: Article
3UHYZ39M	journalArticle	2017	Zhou, Xufei; Chen, Xiangyang; Wang, Yun; Feng, Xuezhu; Guang, Shouhong	A New Layer of rRNA Regulation by Small Interference RNAs and the Nuclear RNAi Pathway	RNA BIOLOGY		1547-6286	10.1080/15476286.2017.1341034		Ribosome biogenesis drives cell growth and proliferation, but mechanisms that modulate this process remain poorly understood. For a long time, small rRNA sequences have been widely treated as nonspecific degradation products and neglected as garbage sequences. Recently, we identified a new class of antisense ribosomal siRNAs (risiRNAs) that downregulate pre-rRNA through the nuclear RNAi pathway i…	2017	2023-04-14 11:56:00	2023-04-14 11:56:00		1492�C1498		11	14																	Place: 530 WALNUT STREET, STE 850, PHILADELPHIA, PA 19106 USA Publisher: TAYLOR & FRANCIS INC Type: Review
7JZ2SQ9A	journalArticle	2018	Jiang, Penglei; Hou, Yanwen; Fu, Weikang; Tao, Xiaofan; Luo, Juntao; Lu, Hanxu; Xu, Yicheng; Han, Bingshe; Zhang, Junfang	Characterization of IncRNAs Involved in Cold Acclimation of Zebrafish ZF4 Cells	PLOS ONE		1932-6203	10.1371/journal.pone.0195468		Long non-coding RNAs (IncRNAs) are increasingly regarded as a key role in regulating diverse biological processes in various tissues and species. Although the cold responsive IncRNAs have been reported in plants, no data is available on screening and functional prediction of IncRNAs in cold acclimation in fish so far. Here we compared the expression profile of IncRNAs in cold acclimated zebrafish…	2018-04-01	2023-04-14 11:56:00	2023-04-14 11:56:00				4	13																	Place: 1160 BATTERY STREET, STE 100, SAN FRANCISCO, CA 94111 USA Publisher: PUBLIC LIBRARY SCIENCE Type: Article
DHH63BRC	journalArticle	2018	Suresh, Padmanaban S.; Tsutsumi, Rie; Venkatesh, Thejaswini	YBX1 at the Crossroads of Non-Coding Transcriptome, Exosomal, and Cytoplasmic Granular Signaling	EUROPEAN JOURNAL OF CELL BIOLOGY		0171-9335	10.1016/j.ejcb.2018.02.003		YBX1 (Y box binding protein 1) is an RNA-/DNA-binding multifunctional protein harboring the classical cold shock protein (CSD) domain, an A/P domain, and a long C-terminal domain with alternating positively and negatively charged amino acids. It is a well-established oncogenic transcriptional factor, and regulates apoptosis, translation, cell proliferation, mRNA splicing, repair, differentiation,…	2018-04-01	2023-04-14 11:56:00	2023-04-14 11:56:00		163�C167		3	97																	Place: HACKERBRUCKE 6, 80335 MUNICH, GERMANY Publisher: ELSEVIER GMBH Type: Article
PWGGHR95	journalArticle	2018	Carpenter, Susan; Fitzgerald, Katherine A.	Cytokines and Long Noncoding RNAs	COLD SPRING HARBOR PERSPECTIVES IN BIOLOGY		1943-0264	10.1101/cshperspect.a028589		Cytokines and long noncoding RNAs (lncRNAs) are intertwined in the regulatory circuit controlling immunity. lncRNAs expression levels are altered following cytokine stimulation in a cell-type-specific fashion. lncRNAs, in turn, regulate the inducible expression of cytokines following immune activation. These studies position lncRNAs as important regulators of gene expression within the complex pa…	2018-06-01	2023-04-14 11:56:00	2023-04-14 11:56:00				6	10																	Place: 1 BUNGTOWN RD, COLD SPRING HARBOR, NY 11724 USA Publisher: COLD SPRING HARBOR LAB PRESS, PUBLICATIONS DEPT Type: Article
TSM3P4AF	journalArticle	2018	Liu, Weihua; Cheng, Chunzhen; Lin, Yuling; XuHan, Xu; Lai, Zhongxiong	Genome-Wide Identification and Characterization of mRNAs and lncRNAs Involved in Cold Stress in the Wild Banana (Musa Itinerans)	PLOS ONE		1932-6203	10.1371/journal.pone.0200002		Cold stress seriously affects banana growth, yield and fruit quality. Long noncoding RNAs (lncRNAs) have been demonstrated as key regulators of biotic and abiotic stress in plants, but the identification and prediction of cold responsive mRNAs and lncRNAs in wild banana remains unexplored. In present study, a cold resistant wild banana line from China was used to profile the cold-responsive mRNAs…	2018-07-01	2023-04-14 11:56:00	2023-04-14 11:56:00				7	13																	Place: 1160 BATTERY STREET, STE 100, SAN FRANCISCO, CA 94111 USA Publisher: PUBLIC LIBRARY SCIENCE Type: Article
WXK2LWII	journalArticle	2018	Zhao, Xu-Yun; Li, Siming; DelProposto, Jennifer L.; Liu, Tongyu; Mi, Lin; Porsche, Cara; Peng, Xiaoling; Lumeng, Carey N.; Lin, Jiandie D.	The Long Noncoding RNA Blnc1 Orchestrates Homeostatic Adipose Tissue Remodeling to Preserve Metabolic Health	MOLECULAR METABOLISM		2212-8778	10.1016/j.molmet.2018.06.005		Objective: Long noncoding RNAs (lncRNAs) are emerging as powerful regulators of adipocyte differentiation and gene expression. However, their significance in adipose tissue metabolism and physiology has not been demonstrated in vivo. We previously identified Blnc1 as a conserved lncRNA regulator of brown and beige adipocyte differentiation. In this study, we investigated the physiological role of…	2018-08-01	2023-04-14 11:56:00	2023-04-14 11:56:00		60�C70			14																	Place: PO BOX 211, 1000 AE AMSTERDAM, NETHERLANDS Publisher: ELSEVIER SCIENCE BV Type: Article
SYIRBIZK	journalArticle	2018	Schorn, Andrea J.; Martienssen, Rob	Ti -Break: Host and Retrotransposons Play tRNA	TRENDS IN CELL BIOLOGY		0962-8924	10.1016/j.tcb.2018.05.006		tRNA fragments (tRFs) are a class of small, regulatory RNAs with diverse functions. 3' -Derived tRFs perfectly match long terminal repeat (LTR)retroelements which use the 3' -end of tRNAs to prime reverse transcription. Recent work has shown that tRFs target LTR-retroviruses and -transposons for the RNA interference (RNAi) pathway and also inhibit mobility by blocking reverse transcription. The h…	2018-10-01	2023-04-14 11:56:00	2023-04-14 11:56:00		793�C806		10	28																	Place: 84 THEOBALDS RD, LONDON WC1X 8RR, ENGLAND Publisher: ELSEVIER SCIENCE LONDON Type: Review
VHQKTICN	journalArticle	2018	Booy, Evan P.; McRae, Ewan K. S.; Ezzati, Peyman; Choi, Taegi; Gussakovsky, Daniel; McKenna, Sean A.	Comprehensive Analysis of the BC200 Ribonucleoprotein Reveals a Reciprocal Regulatory Function with CSDE1/UNR	NUCLEIC ACIDS RESEARCH		0305-1048	10.1093/nar/gky860		BC200 is a long non-coding RNA primarily expressed in brain but aberrantly expressed in various cancers. To gain a further understanding of the function of BC200, we performed proteomic analyses of the BC200 ribonucleoprotein (RNP) by transfection of 3' DIG-labelled BC200. Protein binding partners of the functionally related murine RNA BC1 as well as a scrambled BC200 RNA were also assessed in bo…	2018-11-01	2023-04-14 11:56:00	2023-04-14 11:56:00		11575�C11591		21	46																	Place: GREAT CLARENDON ST, OXFORD OX2 6DP, ENGLAND Publisher: OXFORD UNIV PRESS Type: Article
BVSAQQ6A	journalArticle	2019	Wang, Bo; Kumar, Vivek; Olson, Andrew; Ware, Doreen	Reviving the Transcriptome Studies: An Insight into the Emergence of Single-Molecule Transcriptome Sequencing	FRONTIERS IN GENETICS		1664-8021	10.3389/fgene.2019.00384		Advances in transcriptomics have provided an exceptional opportunity to study functional implications of the genetic variability. Technologies such as RNA-Seq have emerged as state-of-the-art techniques for transcriptome analysis that take advantage of high-throughput next-generation sequencing. However, similar to their predecessors, these approaches continue to impose major challenges on full-l…	2019-04-01	2023-04-14 11:56:00	2023-04-14 11:56:00					10																	Place: AVENUE DU TRIBUNAL FEDERAL 34, LAUSANNE, CH-1015, SWITZERLAND Publisher: FRONTIERS MEDIA SA Type: Review
3PYJ6V7Z	journalArticle	2019	Kemp, Paul R.; Griffiths, Mark; Polkey, Michael, I	Muscle Wasting in the Presence of Disease, Why Is It so Variable?	BIOLOGICAL REVIEWS		1464-7931	10.1111/brv.12489		Skeletal muscle wasting is a common clinical feature of many chronic diseases and also occurs in response to single acute events. The accompanying loss of strength can lead to significant disability, increased care needs and have profound negative effects on quality of life. As muscle is the most abundant source of amino acids in the body, it appears to function as a buffer for fuel and substrate…	2019-06-01	2023-04-14 11:56:00	2023-04-14 11:56:00		1038�C1055		3	94																	Place: 111 RIVER ST, HOBOKEN 07030-5774, NJ USA Publisher: WILEY Type: Review
NPXZPVSP	journalArticle	2019	Chekulaeva, Marina; Rajewsky, Nikolaus	Roles of Long Noncoding RNAs and Circular RNAs in Translation	COLD SPRING HARBOR PERSPECTIVES IN BIOLOGY		1943-0264	10.1101/cshperspect.a032680		Most of the eukaryotic genome is pervasively transcribed, yielding hundreds to thousands of long noncoding RNAs (lncRNAs) and circular RNAs (circRNAs), some of which are well conserved during evolution. Functions have been described for a few lncRNAs and circRNAs but remain elusive for most. Both classes of RNAs play regulatory roles in translation by interacting with messenger RNAs (mRNAs), micr…	2019-06-01	2023-04-14 11:56:00	2023-04-14 11:56:00				6	11																	Place: 1 BUNGTOWN RD, COLD SPRING HARBOR, NY 11724 USA Publisher: COLD SPRING HARBOR LAB PRESS, PUBLICATIONS DEPT Type: Article
ATIYUTJX	journalArticle	2019	Zhang, Qiong; Chao, Ti-Chun; Patil, Veena S.; Qin, Yue; Tiwari, Shashi Kant; Chiou, Joshua; Dobin, Alexander; Tsai, Chih-Ming; Li, Zhonghan; Dang, Jason; Gupta, Shagun; Urdahl, Kevin; Nizet, Victor; Gingeras, Thomas R.; Gaulton, Kyle J.; Rana, Tariq M.	The Long Noncoding RNA ROCKI Regulates Inflammatory Gene Expression	EMBO JOURNAL		0261-4189	10.15252/embj.2018100041		Long noncoding RNAs (lncRNAs) can regulate target gene expression by acting in cis (locally) or in trans (non-locally). Here, we performed genome-wide expression analysis of Toll-like receptor (TLR)-stimulated human macrophages to identify pairs of cis-acting lncRNAs and protein-coding genes involved in innate immunity. A total of 229 gene pairs were identified, many of which were commonly regula…	2019-04-01	2023-04-14 11:56:00	2023-04-14 11:56:00				8	38																	Place: 111 RIVER ST, HOBOKEN 07030-5774, NJ USA Publisher: WILEY Type: Article
95RCD3M7	journalArticle	2019	Engreitz, Jesse; Abudayyeh, Omar; Gootenberg, Jonathan; Zhang, Feng	CRISPR Tools for Systematic Studies of RNA Regulation	COLD SPRING HARBOR PERSPECTIVES IN BIOLOGY		1943-0264	10.1101/cshperspect.a035386		RNA molecules perform diverse functions in mammalian cells, including transferring genetic information from DNA to protein and playing diverse regulatory roles through interactions with other cellular components. Here, we discuss how clustered regularly interspaced short palindromic repeat (CRISPR)-based technologies for directed perturbations of DNA and RNA are revealing new insights into RNA re…	2019-08-01	2023-04-14 11:56:00	2023-04-14 11:56:00				8	11																	Place: 1 BUNGTOWN RD, COLD SPRING HARBOR, NY 11724 USA Publisher: COLD SPRING HARBOR LAB PRESS, PUBLICATIONS DEPT Type: Article
SYH32WLI	journalArticle	2019	Zhang, Xin; Yang, Qing; Ding, Tao; Xu, Jingyu; Yan, Zeng; Men, Yanhua; Xin, Wenqi; Xu, Haixia	RETRACTED: Gm5820, an Antisense RNA of FGF1, Suppresses FGF1 Expression at the Posttranscriptional Level to Inactivate the ERK/STAT3 Pathway and Alleviates Neuropathic Pain in Mice (Retracted Article. See Vol. 11, Pg. 5024, 2021)	RSC ADVANCES			10.1039/c9ra03791h		Emerging evidence reveals that lncRNAs play important roles in various pathological processes, but precious little indicates their regulatory role in neuropathic pain. In this study, we performed unbiased whole transcriptome profiling in dorsal root ganglions (DRGs) from mice with sham operation and mice with chronic constriction injury (CCI). Gm5820 was one of the most downregulated RNA transcri…	2019-09-01	2023-04-14 11:56:00	2023-04-14 11:56:00		28364�C28376		49	9																	Place: THOMAS GRAHAM HOUSE, SCIENCE PARK, MILTON RD, CAMBRIDGE CB4 0WF, CAMBS, ENGLAND Publisher: ROYAL SOC CHEMISTRY Type: Article; Retracted Publication
LFTH2PNI	journalArticle	2019	Simon, Matthew D.; Machyna, Martin	Principles and Practices of Hybridization Capture Experiments to Study Long Noncoding RNAs That Act on Chromatin	COLD SPRING HARBOR PERSPECTIVES IN BIOLOGY		1943-0264	10.1101/cshperspect.a032276		The diverse roles of cellular RNAs can be studied by purifying RNAs of interest together with the biomolecules they bind. Biotinylated antisense oligonucleotides that hybridize specifically to the RNA of interest provide a general approach to develop affinity reagents for these experiments. Such oligonucleotides can be used to enrich endogenous RNAs from cross-linked chromatin extracts to study t…	2019-11-01	2023-04-14 11:56:00	2023-04-14 11:56:00				11	11																	Place: 1 BUNGTOWN RD, COLD SPRING HARBOR, NY 11724 USA Publisher: COLD SPRING HARBOR LAB PRESS, PUBLICATIONS DEPT Type: Article
TNCJ4HK2	journalArticle	2019	Zong, Dandan; Liu, Xiangming; Li, Jinhua; Ouyang, Ruoyun; Chen, Ping	The Role of Cigarette Smoke-Induced Epigenetic Alterations in Inflammation	EPIGENETICS & CHROMATIN			10.1186/s13072-019-0311-8		Background Exposure to cigarette smoke (CS) is a major threat to human health worldwide. It is well established that smoking increases the risk of respiratory diseases, cardiovascular diseases and different forms of cancer, including lung, liver, and colon. CS-triggered inflammation is considered to play a central role in various pathologies by a mechanism that stimulates the release of pro-infla…	2019-11-01	2023-04-14 11:56:00	2023-04-14 11:56:00				1	12																	Place: CAMPUS, 4 CRINAN ST, LONDON N1 9XW, ENGLAND Publisher: BMC Type: Review
UGMXK9JC	journalArticle	2019	Hu, Jialu; Gao, Yiqun; Li, Jing; Zheng, Yan; Wang, Jingru; Shang, Xuequn	A Novel Algorithm Based on Bi-Random Walks to Identify Disease-Related lncRNAs	BMC BIOINFORMATICS		1471-2105	10.1186/s12859-019-3128-3		Backgrounds There is evidence to suggest that lncRNAs are associated with distinct and diverse biological processes. The dysfunction or mutation of lncRNAs are implicated in a wide range of diseases. An accurate computational model can benefit the diagnosis of diseases and help us to gain a better understanding of the molecular mechanism. Although many related algorithms have been proposed, there…	2019-11-01	2023-04-14 11:56:00	2023-04-14 11:56:00				18, SI	20																	Backup Publisher: IEEE Place: CAMPUS, 4 CRINAN ST, LONDON N1 9XW, ENGLAND Publisher: BMC Type: Article; Proceedings Paper
4E8BJTF8	journalArticle	2020	Galigniana, Natalia M.; Charo, Nancy L.; Uranga, Romina; Maria Cabanillas, Ana; Piwien-Pilipuk, Graciela	Oxidative Stress Induces Transcription of Telomeric Repeat-Containing RNA (TERRA) by Engaging PKA Signaling and Cytoskeleton Dynamics	BIOCHIMICA ET BIOPHYSICA ACTA-MOLECULAR CELL RESEARCH		0167-4889	10.1016/j.bbamcr.2020.118643		Long non-coding RNAs transcribed from telomeres, known as TERRA (telomeric repeat-containing RNA), are associated with telomere and genome stability. TERRA abundance responds to different cell stresses; however, no studies have focused on oxidative stress, condition that damages biomolecules and is involved in aging and disease. Since telomeres are prone to oxidative damage leading to their dysfu…	2020-04-01	2023-04-14 11:56:00	2023-04-14 11:56:00				4	1867																	Place: RADARWEG 29, 1043 NX AMSTERDAM, NETHERLANDS Publisher: ELSEVIER Type: Article
U3ZQDPHQ	journalArticle	2020	Xiao, Yu-Zhong; Yang, Mi; Xiao, Ye; Guo, Qi; Huang, Yan; Li, Chang-Jun; Cai, Dongsheng; Luo, Xiang-Hang	Reducing Hypothalamic Stem Cell Senescence Protects against Aging-Associated Physiological Decline	CELL METABOLISM		1550-4131	10.1016/j.cmet.2020.01.002		Age-dependent loss of hypothalamic neural stem cells (htNSCs) is important for the pathological consequences of aging; however, it is unclear what drives the senescence of htNSCs. Here, we report that a long non-coding RNA, Hnscr, is abundantly expressed in the htNSCs of young mice but decreases markedly in middle-aged mice. We show that depletion of Hnscr is sufficient to drive the senescence of…	2020-03-01	2023-04-14 11:56:00	2023-04-14 11:56:00		534+		3	31																	Place: 50 HAMPSHIRE ST, FLOOR 5, CAMBRIDGE, MA 02139 USA Publisher: CELL PRESS Type: Article
GWF6A35S	journalArticle	2020	Li, Chuntao; Liu, Hua; Zhang, Jianqing; Zhang, Jiaqiang; Dai, Luming; Zhao, Zhihuan; Fang, Lizhou; Liu, Ling; Shu, Jingkui; Peng, Jiagang	LncRNA BMF-AS1 Exerts Anti-Apoptosis Function in COPD by Regulating BMF Expression	PAKISTAN JOURNAL OF ZOOLOGY		0030-9923	10.17582/journal.pjz/20190909090912		Previous studies indicate that long non-coding RNAs (lncRNAs) have crucial effect in COPD, but the exact role of most lncRNAs in COPD remains unkown. We detected differential expression of mRNAs and lncRNAs in blood samples from COPD patients (n=3) and healthy controls (n=3) with smoking history by human microarray analysis. Then, we selected lncRNAs and their associated mRNAs which were both dif…	2020-06-01	2023-04-14 11:56:00	2023-04-14 11:56:00		893�C900		3	52																	Place: UNIV PUNJAB, NEW CAMPUS, C/O DEPT ZOOLOGY, LAHORE, PAKISTAN Publisher: ZOOLOGICAL SOC PAKISTAN Type: Article
LAGRV27S	journalArticle	2020	Aznaourova, Marina; Janga, Harshavardhan; Sefried, Stephanie; Kaufmann, Andreas; Dorna, Jens; Volkers, Sarah M.; Georg, Philipp; Lechner, Marcus; Hoppe, Judith; Doekel, Simon; Schmerer, Nils; Gruber, Achim D.; Linne, Uwe; Bauer, Stefan; Sander, Leif E.; Schmeck, Bernd; Schulte, Leon N.	Noncoding RNA MaIL1 Is an Integral Component of the TLR4-TRIF Pathway	PROCEEDINGS OF THE NATIONAL ACADEMY OF SCIENCES OF THE UNITED STATES OF AMERICA		0027-8424	10.1073/pnas.1920393117		RNA has been proposed as an important scaffolding factor in the nucleus, aiding protein complex assembly in the dense intracellular milieu. Architectural contributions of RNA to cytosolic signaling pathways, however, remain largely unknown. Here, we devised a multidimensional gradient approach, which systematically locates RNA components within cellular protein networks. Among a subset of noncodi…	2020-04-01	2023-04-14 11:56:00	2023-04-14 11:56:00		9042�C9053		16	117																	Place: 2101 CONSTITUTION AVE NW, WASHINGTON, DC 20418 USA Publisher: NATL ACAD SCIENCES Type: Article
NWTBCHG4	journalArticle	2020	Sellars, Erin; Gabra, Martino; Salmena, Leonardo	The Complex Landscape of PTEN mRNA Regulation	COLD SPRING HARBOR PERSPECTIVES IN MEDICINE		2157-1422	10.1101/cshperspect.a036236		Phosphatase and tensin homolog deleted on chromosome 10 (PTEN) is a key tumor suppressor in the development and progression of different tumor types. Emerging data indicate that small reductions in PTEN protein levels can promote cancer. PTEN protein levels are tightly controlled by a plethora of mechanisms beginning with epigenetic and transcriptional regulation and ending with control of protei…	2020-06-01	2023-04-14 11:56:00	2023-04-14 11:56:00				6	10																	Place: 1 BUNGTOWN RD, COLD SPRING HARBOR, NY 11724 USA Publisher: COLD SPRING HARBOR LAB PRESS, PUBLICATIONS DEPT Type: Article
IZHSHICL	journalArticle	2020	Zhao, L.; Feng, Y.; Lu, J.; Gu, X.; Li, Q.	Mechanism of LncRNA-ICL in Chronic Obstructive Pulmonary Disease Progressing to Lung Cancer	AMERICAN JOURNAL OF RESPIRATORY AND CRITICAL CARE MEDICINE		1073-449X				2020	2023-04-14 11:56:00	2023-04-14 11:56:00					201																	Backup Publisher: Amer Thorac Soc Place: 25 BROADWAY, 18 FL, NEW YORK, NY 10004 USA Publisher: AMER THORACIC SOC Type: Meeting Abstract
Y7HBLP3S	journalArticle	2020	Cullen, Harrison; Schorn, Andrea J.	Endogenous Retroviruses Walk a Fine Line between Priming and Silencing	VIRUSES-BASEL			10.3390/v12080792		Endogenous retroviruses (ERVs) in mammals are closely related to infectious retroviruses and utilize host tRNAs as a primer for reverse transcription and replication, a hallmark of long terminal repeat (LTR) retroelements. Their dependency on tRNA makes these elements vulnerable to targeting by small RNAs derived from the 3 `-end of mature tRNAs (3 `-tRFs), which are highly expressed during epige…	2020-08-01	2023-04-14 11:56:00	2023-04-14 11:56:00				8	12																	Place: ST ALBAN-ANLAGE 66, CH-4052 BASEL, SWITZERLAND Publisher: MDPI Type: Review
SREIAXHX	journalArticle	2021	Tan, Yan; Sun, Danxiong; Chen, Juan; Li, Rufang; Wang, Shenglan	Ginsenoside Rb3 Alleviates Smoke-Induced Lung Injury via the H19/miR-29b-3p/HGMB1/TLR4 Signalling Pathway	JOURNAL OF CELLULAR AND MOLECULAR MEDICINE		1582-1838	10.1111/jcmm.15844		The over-activation of inflammation is involved in the pathogenesis of smoke-induced lung injury (SILI), while Rb3 treatment may alleviate smoke-induced lung injury by down-regulating the expression of H19, a regulator of miR-29b expression. Moreover, HMGB1 is an important mediator of inflammation. Therefore, in this study, we set up an animal model of SILI and treated it with Rb3 to study the ef…	2021-03-01	2023-04-14 11:56:00	2023-04-14 11:56:00		2725�C2729		5	25																	Place: 111 RIVER ST, HOBOKEN 07030-5774, NJ USA Publisher: WILEY Type: Article
5YVHQHMR	journalArticle	2021	Blumberg, Amit; Zhao, Yixin; Huang, Yi-Fei; Dukler, Noah; Rice, Edward J.; Chivu, Alexandra G.; Krumholz, Katie; Danko, Charles G.; Siepel, Adam	Characterizing RNA Stability Genome-Wide through Combined Analysis of PRO-seq and RNA-seq Data	BMC BIOLOGY			10.1186/s12915-021-00949-x		Background The concentrations of distinct types of RNA in cells result from a dynamic equilibrium between RNA synthesis and decay. Despite the critical importance of RNA decay rates, current approaches for measuring them are generally labor-intensive, limited in sensitivity, and/or disruptive to normal cellular processes. Here, we introduce a simple method for estimating relative RNA half-lives t…	2021-02-01	2023-04-14 11:56:00	2023-04-14 11:56:00				1	19																	Place: CAMPUS, 4 CRINAN ST, LONDON N1 9XW, ENGLAND Publisher: BMC Type: Article
AH9V475I	journalArticle	2021	Yeom, Kyu-Hyeon; Pan, Zhicheng; Lin, Chia-Ho; Lim, Han Young; Xiao, Wen; Xing, Yi; Black, Douglas L.	Tracking Pre-mRNA Maturation across Subcellular Compartments Identifies Developmental Gene Regulation through Intron Retention and Nuclear Anchoring	GENOME RESEARCH		1088-9051	10.1101/gr.273904.120		Steps of mRNA maturation are important gene regulatory events that occur in distinct cellular locations. However, transcriptomic analyses often lose information on the subcellular distribution of processed and unprocessed transcripts. We generated extensive RNA-seq data sets to track mRNA maturation across subcellular locations in mouse embryonic stem cells, neuronal progenitor cells, and postmit…	2021-06-01	2023-04-14 11:56:00	2023-04-14 11:56:00				6	31																	Place: 1 BUNGTOWN RD, COLD SPRING HARBOR, NY 11724 USA Publisher: COLD SPRING HARBOR LAB PRESS, PUBLICATIONS DEPT Type: Article
VABPGYK9	journalArticle	2021	Li, Siting; Xiong, Qian; Chen, Minghai; Wang, Bing; Yang, Xue; Yang, Mingkun; Wang, Qiang; Cui, Zongqiang; Ge, Feng	Long Noncoding RNA HOTAIR Interacts with Y-box Protein-1 (YBX1) to Regulate Cell Proliferation	LIFE SCIENCE ALLIANCE			10.26508/lsa.202101139		HOTAIR is a long noncoding RNA (lncRNA) which serves as an important factor regulating diverse processes linked with cancer development. Here, we used comprehensive identification of RNA-binding proteins by mass spectrometry (ChIRP-MS) to explore the HOTAIR-protein interactome. We were able to identify 348 proteins interacting with HOTAIR, allowing us to establish a heavily interconnected HOTAIR-…	2021-09-01	2023-04-14 11:56:00	2023-04-14 11:56:00				9	4																	Place: 1 BUNGTOWN RD, COLD SPRING HARBOR, NY 11724 USA Publisher: LIFE SCIENCE ALLIANCE LLC Type: Article
HZBY4L6N	journalArticle	2021	Cable, Jennifer; Heard, Edith; Hirose, Tetsuro; Prasanth, Kannanganattu, V; Chen, Ling-Ling; Henninger, Jonathan E.; Quinodoz, Sofia A.; Spector, David L.; Diermeier, Sarah D.; Porman, Allison M.; Kumar, Dhiraj; Feinberg, Mark W.; Shen, Xiaohua; Unfried, Juan Pablo; Johnson, Rory; Chen, Chun-Kan; Wilusz, Jeremy E.; Lempradl, Adelheid; McGeary, Sean E.; Wahba, Lamia; Pyle, Anna Marie; Hargrove, Am…	Noncoding RNAs: Biology and Applications-a Keystone Symposia Report	ANNALS OF THE NEW YORK ACADEMY OF SCIENCES		0077-8923	10.1111/nyas.14713		The human transcriptome contains many types of noncoding RNAs, which rival the number of protein-coding species. From long noncoding RNAs (lncRNAs) that are over 200 nucleotides long to piwi-interacting RNAs (piRNAs) of only 20 nucleotides, noncoding RNAs play important roles in regulating transcription, epigenetic modifications, translation, and cell signaling. Roles for noncoding RNAs in diseas…	2021-12-01	2023-04-14 11:56:00	2023-04-14 11:56:00		118�C141		1, SI	1506																	Place: 111 RIVER ST, HOBOKEN 07030-5774, NJ USA Publisher: WILEY Type: Article
2JXYA99T	journalArticle	2021	Lackey, Lela; Coria, Aaztli; Ghosh, Auyon J.; Grayeski, Phil; Hatfield, Luke; Shankar, Vijay; Platig, John; Xu, Zhonghui; Ramos, Silvia B., V; Silverman, Edwin K.; Ortega, Victor E.; Cho, Michael H.; Hersh, Craig P.; Hobbs, Brian D.; Castaldi, Peter; Laederach, Alain	Alternative Poly-Adenylation Modulates Alpha 1-Antitrypsin Expression in Chronic Obstructive Pulmonary Disease	PLOS GENETICS		1553-7404	10.1371/journal.pgen.1009912		alpha 1-anti-trypsin (A1AT), encoded by SERPINA1, is a neutrophil elastase inhibitor that controls the inflammatory response in the lung. Severe A1AT deficiency increases risk for Chronic Obstructive Pulmonary Disease (COPD), however, the role of A1AT in COPD in non-deficient individuals is not well known. We identify a 2.1-fold increase (p = 2.5x10(-6)) in the use of a distal poly-adenylation si…	2021-11-01	2023-04-14 11:56:00	2023-04-14 11:56:00				11	17																	Place: 1160 BATTERY STREET, STE 100, SAN FRANCISCO, CA 94111 USA Publisher: PUBLIC LIBRARY SCIENCE Type: Article
2N4ECH4I	journalArticle	2021	Alfahad, Ahmed J.; Alzaydi, Mai M.; Aldossary, Ahmad M.; Alshehri, Abdullah A.; Almughem, Fahad A.; Zaidan, Nada M.; Tawfik, Essam A.	Current Views in Chronic Obstructive Pulmonary Disease Pathogenesis and Management	SAUDI PHARMACEUTICAL JOURNAL		1319-0164	10.1016/j.jsps.2021.10.008		Chronic obstructive pulmonary disease (COPD) is a progressive lung dysfunction caused mainly by inhaling toxic particles and cigarette smoking (CS). The continuous exposure to ruinous molecules can lead to abnormal inflammatory responses, permanent damages to the respiratory system, and irreversible pathological changes. Other factors, such as genetics and aging, influence the development of COPD…	2021-12-01	2023-04-14 11:56:00	2023-04-14 11:56:00		1361�C1373		12	29																	Place: RADARWEG 29, 1043 NX AMSTERDAM, NETHERLANDS Publisher: ELSEVIER Type: Review
RDJJ3QCU	journalArticle	2022	Morrison, Tasha A.; Hudson, William H.; Chisolm, Danielle A.; Kanno, Yuka; Shih, Han-Yu; Ahmed, Rafi; Henao-Mejia, Jorge; Hafner, Markus; O'Shea, John J.	Evolving Views of Long Noncoding RNAs and Epigenomic Control of Lymphocyte State and Memory	COLD SPRING HARBOR PERSPECTIVES IN BIOLOGY		1943-0264	10.1101/cshperspect.a037952		Not simply an attribute of the adaptive immune system, immunological memory can be viewed on multiple levels. Accordingly, the molecular basis of memory comprises multiple mechanisms. The advent of new sequencing technologies has greatly enhanced the understanding of gene regulation and lymphocyte specification, and improved measurement of chromatin states affords new insights into the epigenomic…	2022-01-01	2023-04-14 11:56:00	2023-08-04 23:47:00				1	14																	Place: 1 BUNGTOWN RD, COLD SPRING HARBOR, NY 11724 USA Publisher: COLD SPRING HARBOR LAB PRESS, PUBLICATIONS DEPT Type: Article
K9FD5WBY	journalArticle	2022	Casadei, Mailin; Fiore, Esteban; Rubione, Julia; Maria Dominguez, Luciana; Florencia Coronel, Maria; Leiguarda, Candelaria; Garcia, Mariana; Mazzolini, Guillermo; Villar, Marcelo J.; Montaner, Alejandro; Constandil, Luis; Romero-Sandoval, E. Alfonso; Brumovsky, Pablo R.	IMT504 Blocks Allodynia in Rats with Spared Nerve Injury by Promoting the Migration of Mesenchymal Stem Cells and by Favoring an Anti-Inflammatory Milieu at the Injured Nerve	PAIN		0304-3959	10.1097/j.pain.0000000000002476		IMT504, a noncoding, non-CpG oligodeoxynucleotide, modulates pain-like behavior in rats undergoing peripheral nerve injury, through mechanisms that remain poorly characterized. Here, we chose the spared nerve injury model in rats to analyze the contribution of mesenchymal stem cells (MSCs) in the mechanisms of action of IMT504. We show that a single subcutaneous administration of IMT504 reverses …	2022-06-01	2023-04-14 11:56:00	2023-04-14 11:56:00		1114�C1129		6	163																	Place: TWO COMMERCE SQ, 2001 MARKET ST, PHILADELPHIA, PA 19103 USA Publisher: LIPPINCOTT WILLIAMS & WILKINS Type: Article
CHNJEWBR	journalArticle	2022	Quinodoz, Sofia A.; Guttman, Mitchell	Essential Roles for RNA in Shaping Nuclear Organization	COLD SPRING HARBOR PERSPECTIVES IN BIOLOGY		1943-0264	10.1101/cshperspect.a039719		It has long been proposed that nuclear RNAs might play an important role in organizing the structure of the nucleus. Initial experiments performed more than 30 years ago found that global disruption of RNA led to visible rearrangements of nuclear organization. Yet, this idea remained controversial for many years, in large part because it was unclear what specific RNAs might be involved, and which…	2022-05-01	2023-04-14 11:56:00	2023-08-04 23:47:00				5	14																	Place: 1 BUNGTOWN RD, COLD SPRING HARBOR, NY 11724 USA Publisher: COLD SPRING HARBOR LAB PRESS, PUBLICATIONS DEPT Type: Article
8EFW99DC	journalArticle	2022	Chen, Yung-Che; Chang, Yu-Ping; Huang, Kuo-Tung; Hsu, Po-Yuan; Hsiao, Chang-Chun; Lin, Meng-Chih	Unraveling the Pathogenesis of Asthma and Chronic Obstructive Pulmonary Disease Overlap: Focusing on Epigenetic Mechanisms	CELLS			10.3390/cells11111728		Asthma and COPD overlap (ACO) is characterized by patients presenting with persistent airflow limitation and features of both asthma and COPD. It is associated with a higher frequency and severity of exacerbations, a faster lung function decline, and a higher healthcare cost. Systemic inflammation in COPD and asthma is driven by type 1 T helper (Th1) and Th2 immune responses, respectively, both o…	2022-06-01	2023-04-14 11:56:00	2023-04-14 11:56:00				11	11																	Place: ST ALBAN-ANLAGE 66, CH-4052 BASEL, SWITZERLAND Publisher: MDPI Type: Review
5IZNNIF9	journalArticle	2022	Kremer, Veerle; Stanicek, Laura; van Ingen, Eva; Bink, Diewertje, I; Hilderink, Sarah; Tijsen, Anke J.; Wittig, Ilka; Maegdefessel, Lars; Nossent, Anne Yael; Boon, Reinier A.	The Long Non-Coding RNA MEG8 Induces an Endothelial Barrier through Regulation of microRNA-370 and-494 Processing	JOURNAL OF CELL SCIENCE		0021-9533	10.1242/jcs.259671		The 14q32 locus is an imprinted region in the human genome which contains multiple non-coding RNAs. We investigated the role of the long non-coding RNA maternally expressed gene 8 (MEG8) in endothelial function and its underlying mechanism. A 5-fold increase in MEG8 was observed with increased passage number in human umbilical vein endothelial cells (HUVECs), suggesting MEG8 is induced during agi…	2022-06-01	2023-04-14 11:56:00	2023-04-14 11:56:00				12	135																	Place: BIDDER BUILDING, STATION RD, HISTON, CAMBRIDGE CB24 9LF, ENGLAND Publisher: COMPANY BIOLOGISTS LTD Type: Article
MDM73P5P	journalArticle	2022	Ahmad, Shama; Manzoor, Shajer; Siddiqui, Simmone; Mariappan, Nithya; Zafar, Iram; Ahmad, Aamir; Ahmad, Aftab	Epigenetic Underpinnings of Inflammation: Connecting the Dots between Pulmonary Diseases, Lung Cancer and COVID-19	SEMINARS IN CANCER BIOLOGY		1044-579X	10.1016/j.semcancer.2021.01.003		Inflammation is an essential component of several respiratory diseases, such as chronic obstructive pulmonary disease (COPD), asthma and acute respiratory distress syndrome (ARDS). It is central to lung cancer, the leading cancer in terms of associated mortality that has affected millions of individuals worldwide. Inflammation and pulmonary manifestations are also the major causes of COVID-19 rel…	2022-08-01	2023-04-14 11:56:00	2023-04-14 11:56:00		384�C398			83																	Place: 24-28 OVAL RD, LONDON NW1 7DX, ENGLAND Publisher: ACADEMIC PRESS LTD- ELSEVIER SCIENCE LTD Type: Article
BTGUJDC4	journalArticle	2022	Zhang, Dongjie; Wang, Wentao; Li, Zhongqiu; Wang, Liang; Liu, Di	Deciphering the lncRNA and mRNA Profiles of Min Pig Backfat after Acute Cold Stress	JOURNAL OF APPLIED ANIMAL RESEARCH		0971-2119	10.1080/09712119.2022.2123811		Cold stress can promote fat metabolism and reduce fat deposition. The present study compared differentially expressed (DE) lncRNAs and mRNAs in the subcutaneous back fat of Min pigs subjected to 24 h acute cold stress. Transcriptome sequencing was used to identify DE lncRNAs and mRNAs. A lncRNA mRNA co expression network was constructed using the confirmed lncRNAs. GO and KEGG analyses were perfo…	2022-12-01	2023-04-14 11:56:00	2023-04-14 11:56:00		620�C628		1	50																	Place: 2-4 PARK SQUARE, MILTON PARK, ABINGDON OR14 4RN, OXON, ENGLAND Publisher: TAYLOR & FRANCIS LTD Type: Article
BKCDYPH4	journalArticle	2022	Hazra, Rasmani; Spector, David L.	Simultaneous Visualization of RNA Transcripts and Proteins in Whole-Mount Mouse Preimplantation Embryos Using Single-Molecule Fluorescence in Situ Hybridization and Immunofluorescence Microscopy	FRONTIERS IN CELL AND DEVELOPMENTAL BIOLOGY		2296-634X	10.3389/fcell.2022.986261		Whole-mount single-molecule RNA fluorescence in situ hybridization (smRNA FISH) in combination with immunofluorescence (IF) offers great potential to study long non-coding RNAs (lncRNAs): their subcellular localization, their interactions with proteins, and their function. Here, we describe a step-by-step, optimized, and robust protocol that allows detection of multiple RNA transcripts and protei…	2022-10-01	2023-04-14 11:56:00	2023-04-14 11:56:00					10																	Place: AVENUE DU TRIBUNAL FEDERAL 34, LAUSANNE, CH-1015, SWITZERLAND Publisher: FRONTIERS MEDIA SA Type: Article
3ZGPBNLZ	journalArticle	2022	Zhang, Yi; Wang, Yu; Li, Xin; Liu, Yarong; Chen, Min	Identifying lncRNA-disease Association Based on GAT Multiple-Operator Aggregation and Inductive Matrix Completion	FRONTIERS IN GENETICS			10.3389/fgene.2022.1029300		Computable models as a fundamental candidate for traditional biological experiments have been applied in inferring lncRNA-disease association (LDA) for many years, without time-consuming and laborious limitations. However, sparsity inherently existing in known heterogeneous bio-data is an obstacle to computable models to improve prediction accuracy further. Therefore, a new computational model co…	2022-10-01	2023-04-14 11:56:00	2023-04-14 11:56:00					13																	Place: AVENUE DU TRIBUNAL FEDERAL 34, LAUSANNE, CH-1015, SWITZERLAND Publisher: FRONTIERS MEDIA SA Type: Article
4SSLYVEQ	journalArticle	2023	Albano, Giusy Daniela; Gagliardo, Rosalia; Montalbano, Angela Marina; Profita, Mirella	Non-Coding RNAs in Airway Diseases: A Brief Overview of Recent Data	CANCERS			10.3390/cancers15010054		Simple Summary Nc-RNA are microRNA, long-coding RNA, and circulating-RNA. In this review we report most recent data regarding the role of nc-RNA in airway diseases, with a particular attention to microRNA. They are short, endogenously initiated non-coding RNAs involved in post-transcriptionally control gene expression via either translational repression or mRNA degradation. MiRNAs play significan…	2023-01-01	2023-04-14 11:56:00	2023-04-14 11:56:00				1	15																	Place: ST ALBAN-ANLAGE 66, CH-4052 BASEL, SWITZERLAND Publisher: MDPI Type: Review
FWUPYT2T	journalArticle	2023	Sheta, Mona; Taha, Eman A.; Lu, Yanyin; Eguchi, Takanori	Extracellular Vesicles: New Classification and Tumor Immunosuppression	BIOLOGY-BASEL			10.3390/biology12010110		Simple Summary Extracellular vesicles (EVs) are cell-derived membrane-surrounded vesicles that carry bioactive molecules and deliver them to recipient cells. Classical EVs are exosomes, microvesicles, and apoptotic bodies. This review classifies classical and additional EV types, including autophagic EVs, matrix vesicles, and stressed EVs. Of note, matrix vesicles are key components interacting w…	2023-01-01	2023-04-14 11:56:00	2023-04-14 11:56:00				1	12																	Place: ST ALBAN-ANLAGE 66, CH-4052 BASEL, SWITZERLAND Publisher: MDPI Type: Review
6Q5UW4GE	journalArticle	2023	Jiang, Xianglai; He, Jin; Wang, Yongfeng; Liu, Jiahui; LI, Xiangyang; He, Xiangui; Cai, Hui	A Pan-Cancer Analysis of the Biological Function and Clinical Value ofBTLA in Tumors Br	BIOCELL		0327-9545	10.32604/biocell.2023.025157		B and T-lymphocyte attenuator (BTLA) plays an immunosuppressive role by inhibiting T- and B-cell functions.BTLA is associated with a variety of diseases, especially cancer immunity. However, the function of BTLA in variouscancers and its clinical prognostic value have still not been comprehensively analyzed. This study aimed to identifythe relationship between BTLA and cancer from the perspective…	2023	2023-04-14 11:56:00	2023-04-14 11:56:00		351�C366		2	47																	Place: 871 CORONADO CENTER DR, SUTE 200, HENDERSON, NV 89052 USA Publisher: TECH SCIENCE PRESS Type: Article
Q3BMZD5U	journalArticle	2022	Aubert, Juliette; Bellegarde, Fanny; Oltehua-Lopez, Omar; Leblanc, Olivier; Arteaga-Vazquez, Mario A.; Martienssen, Robert A.; Grimanelli, Daniel	AGO104 Is a RdDM Effector of Paramutation at the Maize B1 Locus	PLOS ONE		1932-6203	10.1371/journal.pone.0273695		Although paramutation has been well-studied at a few hallmark loci involved in anthocyanin biosynthesis in maize, the cellular and molecular mechanisms underlying the phenomenon remain largely unknown. Previously described actors of paramutation encode components of the RNA-directed DNA-methylation (RdDM) pathway that participate in the biogenesis of 24-nucleotide small interfering RNAs (24-nt si…	2022-08-01	2023-04-14 11:56:00	2023-04-14 11:56:00				8	17																	Place: 1160 BATTERY STREET, STE 100, SAN FRANCISCO, CA 94111 USA Publisher: PUBLIC LIBRARY SCIENCE Type: Article
FIKZ22CU	journalArticle	2020	Wu, Sheng-Ming; Feng, Po-Hao; Chuang, Hsiao-Chi; Ho, Shu-Chuan; Fan Chung, Kian; Chen, Kuan-Yuan; Wu, Guang-Sing; Chen, Tzu-Tao; Tseng, Chien-Hua; Liu, Wen-Te; Lee, Kang-Yun	Impaired Lnc-IL7R Modulatory Mechanism of Toll-like Receptors Is Associated with an Exacerbator Phenotype of Chronic Obstructive Pulmonary Disease.	The FASEB journal : official publication of the Federation of American Societies for Experimental Biology		1530-6860 0892-6638	10.1096/fj.202000632R		Patients with chronic obstructive pulmonary disease (COPD) are susceptible to bacterial infections, which worsen lung inflammation and contribute to lung function decline and acute exacerbation. Long noncoding (lnc) RNAs are emerging regulators of inflammation with unknown clinical relevance. Herein, we report that levels of the Toll-like receptor (TLR)-related lnc interleukin (IL) 7 receptor (IL…	2020-10-01	2023-04-14 11:56:00	2023-04-14 11:56:00		13317�C13332		10	34											? 2020 Federation of American Societies for Experimental Biology.						Place: United States PMID: 32780913
F5KECDTU	journalArticle	2020	Wu, Xiaoling; Chen, Dan; Yu, Li	The Value of Circulating Long Non-Coding RNA Maternally Expressed Gene 3 as a Predictor of Higher Acute Respiratory Distress Syndrome Risk and 28-Day Mortality in Sepsis Patients.	Journal of clinical laboratory analysis		1098-2825 0887-8013	10.1002/jcla.23488		OBJECTIVE: This study was to evaluate the potential of long non-coding RNA maternally expressed gene 3 (lncRNA MEG3) in predicting acute respiratory distress syndrome (ARDS) risk and its correlation with prognosis in sepsis patients. METHODS: The plasma samples were obtained from 112 sepsis patients within 24 hours after admission and 100 healthy controls (HCs) at enrollment. The lncRNA MEG3 expr…	2020-11-01	2023-04-14 11:56:00	2023-04-14 11:56:00		e23488		11	34											? 2020 The Authors. Journal of Clinical Laboratory Analysis published by Wiley Periodicals LLC.						Place: United States PMCID: PMC7676220 PMID: 32844492
3E9GAFLE	journalArticle	2016	Wu HaiLan;Xin XiaoFen	Long chain non coding RNA and chronic obstructive pulmonary disease	Journal of Clinical Pulmonary Medicine		1009-6663				2016	2023-04-14 11:56:00	2023-08-05 00:22:00		1331�C1334		07 vo 21																		LCCN: 34-1230/R
SQY8M22H	journalArticle	2020	WU Hao;LI Ping;MAO Shisuo;	The serum lncRNA PVT1 level in elderly patients with COPD at different stages and its correlation with lung function	Chongqing Medicine		1671-8348			Objective To analyse the serum level of long non-coding RNA plasmacytoma variant translocation 1 gene��lncRNA PVT1��in elderly patients with chronic obstructive pulmonary disease��COPD��in different stages and its correlation with lung function.Methods A total of 146 elderly patients with COPD admitted to this hospital from May 2017 to October 2019 were selected,including 85 patients in stable ph…	2020	2023-04-14 11:56:00	2023-08-04 23:12:00		3751-3754+3758		22 vo 49																		LCCN: 50-1097/R
FJV825ZF	journalArticle	2019	Xia, Haibo; Xue, Junchao; Xu, Hui; Lin, Min; Shi, Ming; Sun, Qian; Xiao, Tian; Dai, Xiangyu; Wu, Lu; Li, Junjie; Xiang, Quanyong; Tang, Huanwen; Bian, Qian; Liu, Qizhan	Andrographolide Antagonizes the Cigarette Smoke-Induced Epithelial-Mesenchymal Transition and Pulmonary Dysfunction through Anti-Inflammatory Inhibiting HOTAIR.	Toxicology		1879-3185 0300-483X	10.1016/j.tox.2019.05.009		In cells of the lung surface, cigarette smoke (CS) induces inflammatory and epithelial-mesenchymal transition (EMT), effects that are related to pulmonary dysfunction and Chronic obstructive pulmonary disease (COPD). However, the molecular mechanisms involved remain largely unknown, and potential therapeutic approaches are under development. In the present study, with cell culture and animal stud…	2019-06-01	2023-04-14 11:56:00	2023-04-14 11:56:00		84�C94			422											Copyright ? 2019 Elsevier B.V. All rights reserved.						Place: Ireland PMID: 31128153
5JEMINAQ	journalArticle	2017	Xiao, Jun-Hua; Hao, Qiong-Yu; Wang, Katie; Paul, Jes; Wang, Yong-Xiao	Emerging Role of MicroRNAs and Long Noncoding RNAs in Healthy and Diseased Lung.	Advances in experimental medicine and biology		0065-2598	10.1007/978-3-319-63245-2_22		Pulmonary hypertension (PH) is a complex and multifactorial disease. An inability to fully unravel the molecular complexities has led to various clinical challenges in developing new therapies for this disease. Noncoding RNAs (ncRNAs) are RNA molecules with limited ability of coding proteins. The amount of ncRNAs is up to 98% of the whole genome's transcripts. Many ncRNAs with a regulatory functi…	2017	2023-04-14 11:56:00	2023-04-14 11:56:00		343�C359			967																	Place: United States PMID: 29047098
XVQURZ4R	journalArticle	2023	Xiao, Xinru; Cai, Wei; Ding, Ziqi; Mao, Zhengdao; Shi, Yujia; Zhang, Qian	LincRNA00612 Inhibits Apoptosis and Inflammation in LPS-induced BEAS-2B Cells via Enhancing Interaction between p-STAT3 and A2M Promoter.	PeerJ		2167-8359	10.7717/peerj.14986		Long non-coding RNAs (lncRNAs) have been reported as key regulators of chronic obstructive pulmonary disease (COPD). This study aimed to figure out the regulatory mechanism as well as the effects of lncRNA00612 (LINC00612) in lipopolysaccharide (LPS)-induced inflammation and apoptosis in BEAS-2B cells. LINC00612 and its co-expressed gene alpha-2-macroglobulin (A2M) were strikingly downregulated i…	2023	2023-04-14 11:56:00	2023-04-14 11:56:00		e14986			11											? 2023 Xiao et al.						Place: United States PMCID: PMC9985899 PMID: 36883061
SRZF49YA	journalArticle	2021	Xie, Zidian; Rahman, Irfan; Goniewicz, Maciej L.; Li, Dongmei	Perspectives on Epigenetics Alterations Associated with Smoking and Vaping.	Function (Oxford, England)		2633-8823	10.1093/function/zqab022		Epigenetic alterations, including DNA methylation, microRNA, and long noncoding RNA, play important roles in the pathogenesis of numerous respiratory health conditions and diseases. Exposure to tobacco smoking has been found to be associated with epigenetic changes in the respiratory tract. Marketed as a less harmful alternative to combustible cigarettes, electronic cigarette (e-cigarette) has ra…	2021	2023-04-14 11:56:00	2023-04-14 11:56:00		zqab022		3	2											? The Author(s) 2021. Published by Oxford University Press on behalf of American Physiological Society.						Place: England PMCID: PMC8788872 PMID: 35330676
PZ6ZXS4X	journalArticle	2022	Xu, L.; Zhou, L.; Yan, C.; Li, L.	Emerging Role of N6-methyladenosine RNA Methylation in Lung Diseases	Experimental Biology and Medicine		1535-3699	10.1177/15353702221128564		In recent years, with the increase of air pollution, smoking, aging, and respiratory infection, the incidence rate and mortality of lung diseases are increasing annually, which has become a major hazard to human health. N6-methyladenosine (m6A) RNA methylation is the most abundant modifications in eukaryotes, and such modified RNA can be specifically recognized and combined by m6A recognition pro…	2022	2023-04-14 11:56:00	2023-04-14 11:56:00		1862�C1872		20	247
5AAE7B5C	journalArticle	2022	Xu, L.; Dong, Z.	LINC00599 Influences Smoke-Related Chronic Obstructive Pulmonary Disease and Regulates CSE-induced Epithelial Cell Apoptosis and Inflammation by Targeting miR-212-5p/BASP1 Axis	Human & Experimental Toxicology		1477-0903	10.1177/09603271221146790		LINC00599 has been reported to be upregulated in response to cigarette smoking. However, the effect and underlying mechanism of LINC00599 in chronic obstructive pulmonary disease (COPD) are still under exploration. In this study, LINC00599 was upregulated in the COPD patients and was of clinical value to distinguish COPD patients. COPD cell models were established using 16HBE cells under cigarett…	2022	2023-04-14 11:56:00	2023-04-14 11:56:00				(Xu L.) Department of Respiratory Medicine, Shanghai Pulmonary Hospital, Tongji University Affiliated Shanghai Pulmonary Hospital, Shanghai, China	41
3FNVBW3M	journalArticle	2020	Yan, L.-P.; Liu, Z.-B.; Wu, M.; Ge, Y.-P.; Zhang, Q.	Effect of lncRNA MALAT1 Expression on Survival Status of Elderly Patients with Severe Pneumonia.	European review for medical and pharmacological sciences		2284-0729 1128-3602	10.26355/eurrev_202004_20865		OBJECTIVE: The aim of this study was to explore the relationship between serum MALAT1 level and clinical features of elderly patients with severe pneumonia and its impact on patients' survival. PATIENTS AND METHODS: A total of 150 elderly patients with severe pneumonia were enrolled in this study. According to patients' prognosis, enrolled subjects were divided into two groups, including death gr…	2020-04-01	2023-04-14 11:56:00	2023-04-14 11:56:00		3959�C3964		7	24																	Place: Italy PMID: 32329872
SWD2PLCF	journalArticle	2018	Yang, Lei; Wu, Di; Chen, Jinbin; Chen, Jiansong; Qiu, Fuman; Li, Yinyan; Liu, Li; Cao, Yi; Yang, Binyao; Zhou, Yifeng; Lu, Jiachun	A Functional CNVR_3425.1 Damping lincRNA FENDRR Increases Lifetime Risk of Lung Cancer and COPD in Chinese.	Carcinogenesis		1460-2180 0143-3334	10.1093/carcin/bgx149		Genomic imbalance referring to somatic variation in chromosome copies represents the most frequent event in tumorigenesis. Germline copy number variations (gCNVs) overlapping regions of genomic imbalance harbor similar structural characteristics and thus influence tumor susceptibility. We aimed to test effects of such gCNVs on the risk of lung cancer and chronic obstructive pulmonary disease (COP…	2018-03-01	2023-04-14 11:56:00	2023-04-14 11:56:00		347�C359		3	39																	Place: England PMID: 29293945
VHS5GNU4	journalArticle	2019	Yang, J.; Kaphalia, L.; Calhoun, W.J.; Brasier, A.	Long Noncoding RNA Regulates IRF1/IFNL Responses to Respiratory Viruses	American Journal of Respiratory and Critical Care Medicine		1535-4970			RNA virus infections are responsible for the majority of exacerbations in patients with asthma and chronic obstructive pulmonary disease (COPD). Studies of exacerbation have shown the virus detection rates of 60% to 80% in asthma and 40% to 60% in COPD. The airway epithelium plays a key role in mounting innate inflammatory responses to RNA viruses in the invading respiratory tract. Upon detection…	2019	2023-04-14 11:56:00	2023-04-14 11:56:00				9	199
DLFTUYGJ	journalArticle	2021	Yang, Mingzhu; Wang, L. I.	MALAT1 Knockdown Protects from Bronchial/Tracheal Smooth Muscle Cell Injury via Regulation of microRNA-133a/Ryanodine Receptor 2 Axis.	Journal of biosciences		0973-7138 0250-5991			Asthma has significant impacts on living quality particularly in children. Long noncoding RNA (lncRNA) MALAT1 plays a crucial role in neonatal respiratory diseases. Meanwhile, MALAT1 knockdown could induce viability and attenuate apoptosis of airway-related cells. However, the role of MALAT1 in neonatal asthma, asthma-related cell, and its possible mechanism is unclear. This study aims to investi…	2021	2023-04-14 11:56:00	2023-04-14 11:56:00		28			46																	Place: India PMID: 33753579
HL98682S	journalArticle	2021	Yang, Lei; Wu, Di; Chen, Jinbin; Chen, Jiansong; Qiu, Fuman; Li, Yinyan; Liu, Li; Cao, Yi; Yang, Binyao; Zhou, Yifeng; Lu, Jiachun	Corrigendum to: A Functional CNVR_3425.1 Damping lincRNA FENDRR Increases Lifetime Risk of Lung Cancer and COPD in Chinese.	Carcinogenesis		1460-2180 0143-3334	10.1093/carcin/bgab105			2021-12-01	2023-04-14 11:56:00	2023-04-14 11:56:00		1506�C1507		12	42																	Place: England PMID: 34942646
FEZS5ZVF	journalArticle	2022	Yang, Jie; Zhang, Meng-Yu; Du, Yi-Ming; Ji, Xiu-Li; Qu, Yi-Qing	Identification and Validation of CDKN1A and HDAC1 as Senescence-Related Hub Genes in Chronic Obstructive Pulmonary Disease.	International journal of chronic obstructive pulmonary disease		1178-2005 1176-9106	10.2147/COPD.S374684		PURPOSE: Cellular senescence participates in the occurrence and development of chronic obstructive pulmonary disease (COPD). This study aimed to identify senescence-related hub genes and explore effective diagnostic markers and therapeutic targets for COPD. METHODS: The microarray data from the GSE38974 dataset was downloaded from the Gene Expression Omnibus (GEO) database. The overlapping genes …	2022	2023-04-14 11:56:00	2023-04-14 11:56:00		1811�C1825			17											? 2022 Yang et al.						Place: New Zealand PMCID: PMC9375999 PMID: 35975032
L8U6PYIG	journalArticle	2022	Yang Limin;Wei Wei;Liu Lu	Curcumin Reduces LPS-induced Inflammatory Factor Expression in Bronchial Epithelial Cells by Regulating the Long Non-coding RNA NNT-AS1	Acta Medicinae Universitatis Scientiae et Technologiae Huazhong		1672-0741			Objective To investigate the effects of curcumin on the inflammatory damage of human bronchial epithelial cells induced by lipopolysaccharide��LPS��.Methods The blood serums were separated from the blood samples collected from patients with chronic obstructive pulmonary disease��COPD����n=30��and healthy individuals��n=30��.The contents of interleukin-1�£�IL-1�£�,interleukin-6��IL-6��,tumor necro…	2022	2023-04-14 11:56:00	2023-08-04 23:10:00		25�C30		1	51																	LCCN: 42-1678/R
WB34Q3NK	journalArticle	2020	YANG Yue;BIAN Tao	Research progress of different cells derived exosomes in COPD	Basic & Clinical Medicine		1001-6325	10.3969/j.issn.1001-6325.2020.12.024		Exosomes are lipid bilayer vesicles secreted by almost all types of cells, which consist of various proteins, DNA, mRNA, miRNA and LncRNA. They are an important medium for communication between cells and participate in various physiological and pathological processes. In chronic obstructive pulmonary disease��COPD��, bronchial epithelial cells, macrophages, neutrophils and other cells can partici…	2020	2023-04-14 11:56:00	2023-08-04 23:05:00		1721�C1726		12	40																	LCCN: 11-2652/R
QBDFGZRK	journalArticle	2022	YE Ting;YU Weiwei;ZHANG Cuntai;	Improvement of silencing LNCRNA MEG3 on lung function of COPD mice and its mechanism	Shandong Medical Journal		1002-266X			Objective To observe the improvement effect of silencing lnc RNA MEG3 on lung function in mice with chronic obstructive pulmonary disease��COPD��,and to investigate whether its mechanism is related to the interleukin-1�£�IL-1�£�.Methods Thirty-two wild-type��WT��C57BL/6J mice were randomly assigned into four groups:control group,COPD group,COPD+NC group,and COPD+si MEG3 group,with eight mice in e…	2022	2023-04-14 11:56:00	2023-08-04 23:07:00		40�C43		35 vo 62																		LCCN: 37-1156/R
W6XALNLL	journalArticle	2021	Yi, Erkang; Zhang, Jiahuan; Zheng, Mengning; Zhang, Yi; Liang, Chunxiao; Hao, Binwei; Hong, Wei; Lin, Biting; Pu, Jinding; Lin, Zhiwei; Huang, Peiyu; Li, Bing; Zhou, Yumin; Ran, Pixin	Long Noncoding RNA IL6-AS1 Is Highly Expressed in Chronic Obstructive Pulmonary Disease and Is Associated with Interleukin 6 by Targeting miR-149-5p and Early B-cell Factor 1.	Clinical and translational medicine		2001-1326	10.1002/ctm2.479		Chronic obstructive pulmonary disease is a complex condition with multiple etiologies, including inflammation. We identified a novel long noncoding RNA (lncRNA), interleukin 6 antisense RNA 1 (IL6-AS1), which is upregulated in this disease and is associated with airway inflammation. We found that IL6-AS1 promotes the expression of inflammatory factors, especially interleukin (IL) 6. Mechanistical…	2021-07-01	2023-04-14 11:56:00	2023-04-14 11:56:00		e479		7	11											? 2021 The Authors. Clinical and Translational Medicine published by John Wiley & Sons Australia, Ltd on behalf of Shanghai Institute of Clinical Bioinformatics.						Place: United States PMCID: PMC8288003 PMID: 34323408
U65ZYKR8	journalArticle	2021	Yuan, Dong; Liu, Yuanshun; Li, Mengyu; Zhou, Hongbin; Cao, Liming; Zhang, Xiaoqin; Li, Yaqing	Senescence Associated Long Non-Coding RNA 1 Regulates Cigarette Smoke-Induced Senescence of Type II Alveolar Epithelial Cells through Sirtuin-1 Signaling.	The Journal of international medical research		1473-2300 0300-0605	10.1177/0300060520986049		OBJECTIVE: The primary aim of our study was to explore the mechanisms through which long non-coding RNA (lncRNA)-mediated sirtuin-1 (SIRT1) signaling regulates type II alveolar epithelial cell (AECII) senescence induced by a cigarette smoke-media suspension (CSM). METHODS: Pharmacological SIRT1 activation was induced using SRT2104 and senescence-associated lncRNA 1 (SAL-RNA1) was overexpressed. T…	2021-02-01	2023-04-14 11:56:00	2023-04-14 11:56:00		300061000000000		2	49																	Place: England PMCID: PMC7869169 PMID: 33535826
RY4Q82WG	journalArticle	2018	Zhang, Jiaxiang; Zhu, Yong; Wang, Ruilan	Long Noncoding RNAs in Respiratory Diseases.	Histology and histopathology		1699-5848 0213-3911	10.14670/HH-11-966		Recently developed RNA microarrays and high-throughput sequencing techniques have demonstrated that long non-coding RNAs (lncRNAs) play important roles in a wide range of biological processes. Emerging evidence has confirmed the relevance of lncRNAs to diverse types of human disease, including cancer and cardiovascular disease. In this review, we discuss the important functions of lncRNAs in resp…	2018-08-01	2023-04-14 11:56:00	2023-04-14 11:56:00		747�C756		8	33																	Place: Spain PMID: 29355294
RDBWNB6Y	journalArticle	2018	Zhang, Haiyun; Sun, Dejun; Li, Defu; Zheng, Zeguang; Xu, Jingyi; Liang, Xue; Zhang, Chenting; Wang, Sheng; Wang, Jian; Lu, Wenju	Long Non-Coding RNA Expression Patterns in Lung Tissues of Chronic Cigarette Smoke Induced COPD Mouse Model.	Scientific reports		2045-2322	10.1038/s41598-018-25702-3		Long non-coding RNAs (lncRNAs) have critical regulatory roles in protein-coding gene expression. Aberrant expression profiles of lncRNAs have been observed in various human diseases. In this study, we investigated transcriptome profiles in lung tissues of chronic cigarette smoke (CS)-induced COPD mouse model. We found that 109 lncRNAs and 260 mRNAs were significantly differential expressed in lun…	2018-05-01	2023-04-14 11:56:00	2023-04-14 11:56:00		7609		1	8																	Place: England PMCID: PMC5954018 PMID: 29765063
GBTIS7XY	journalArticle	2019	Zhang, Haiyun; Sun, Dejun; Li, Defu; Zheng, Zeguang; Xu, Jingyi; Liang, Xue; Zhang, Chenting; Wang, Sheng; Wang, Jian; Lu, Wenju	Author Correction: Long Non-Coding RNA Expression Patterns in Lung Tissues of Chronic Cigarette Smoke Induced COPD Mouse Model.	Scientific reports		2045-2322	10.1038/s41598-019-43723-4		A correction to this article has been published and is linked from the HTML and PDF versions of this paper. The error has not been fixed in the paper.	2019-05-01	2023-04-14 11:56:00	2023-04-14 11:56:00		7398		1	9																	Place: England PMCID: PMC6506458 PMID: 31068652
PFN7GQYC	journalArticle	2019	Zhang, J.; Liu, J.; Ju, P.; Ren, C.; Ma, Z.; Jiang, F.	Regulation and Mechanisms of Lncrna H19 in COPD	International Journal of Clinical and Experimental Medicine		1940-5901			Chronic obstructive pulmonary disease (COPD) is one of the most fatal diseases of the respiratory system. Moreover, lncRNA H19 is involved in the regulation of various diseases, including tumors. However, the roles of lncRNA H19 in COPD have not yet been elucidated. SD rats were randomly divided into the control group, model group, and H19 group. Real-time PCR was used to detect lncRNA H19 expres…	2019	2023-04-14 11:56:00	2023-04-14 11:56:00		11141�C11148		9	12
Y7JKKEZS	journalArticle	2020	Zhang, Y.; Chen, P.; Cai, S.; Li, J.; Chen, Y.	Decreased Expression of Endothelial Cell Specific Molecule-1 in Lung Tissue in Emphysematous Mice and Stable COPD Patients	Iranian Journal of Basic Medical Sciences		2008-3874	10.22038/ijbms.2020.44243.10384		Objective(s): Apoptosis of pulmonary alveolar septal cells is a pathogenesis characteristic of chronic obstructive pulmonary disease (COPD). Endothelial cell specific molecule-1 (ESM-1) plays an important role in apoptosis of cells. Here, we aimed to determine whether ESM-1 can involve in cell apoptosis in emphysematous mice and stable COPD patients. The sample size of patients was small, so two …	2020	2023-04-14 11:56:00	2023-04-14 11:56:00		1610�C1617		12	23
PIBE9SEU	journalArticle	2021	Zhang, Haiyun; Guan, Ruijuan; Zhang, Zili; Li, Defu; Xu, Jingyi; Gong, Yuxin; Chen, Xin; Lu, Wenju	LncRNA Nqo1-AS1 Attenuates Cigarette Smoke-Induced Oxidative Stress by Upregulating Its Natural Antisense Transcript Nqo1.	Frontiers in pharmacology		1663-9812	10.3389/fphar.2021.729062		Evidence of the involvement of long noncoding RNAs (lncRNAs) in the pathogenesis of chronic obstructive pulmonary disease (COPD) is growing but still largely unknown. This study aims to explore the expression, functions and molecular mechanisms of Fantom3_F830212L20, a lncRNA that transcribes in an antisense orientation to Nqo1.We name this lncRNA as Nqo1 antisense transcript 1 (Nqo1-AS1). The di…	2021	2023-04-14 11:56:00	2023-04-14 11:56:00		729062			12											Copyright ? 2021 Zhang, Guan, Zhang, Li, Xu, Gong, Chen and Lu.						Place: Switzerland PMCID: PMC8456124 PMID: 34566651
9TSRBU5C	journalArticle	2022	Zhang, Xiao-Yu; Chen, Zhuo-Chang; Li, Nan; Wang, Zhi-Hua; Guo, Ya-Li; Tian, Cui-Jie; Cheng, Dong-Jun; Tang, Xue-Yi; Zhang, Luo-Xian	Exosomal Transfer of Activated Neutrophil-Derived lncRNA CRNDE Promotes Proliferation and Migration of Airway Smooth Muscle Cells in Asthma.	Human molecular genetics		1460-2083 0964-6906	10.1093/hmg/ddab283		Activated neutrophil-derived exosomes reportedly contribute to the proliferation of airway smooth muscle cells (ASMCs), thereby aggravating the airway wall remodeling during asthma; however, the specific mechanism remains unclear. Lipopolysaccharide (LPS)-EXO and si-CRNDE-EXO were extracted from the media of human neutrophils treated with LPS and LPS\,+\,si-CRNDE (a siRNA targets long non-coding …	2022-02-01	2023-04-14 11:56:00	2023-04-14 11:56:00		638�C650		4	31											? The Author(s) 2021. Published by Oxford University Press. All rights reserved. For Permissions, please email: journals.permissions@oup.com.						Place: England PMID: 34590683
WSE3IVGP	journalArticle	2022	ZHANG Pingan;GAO Na;CHEN Mingzhe;LI Xiaoning;JI Guochao;WU Jianjun;	Investigation of the abnormal expression of IL-8 in chronic obstructive pulmonary disease and the function of its related genes by bioinformatics	Journal of Guangdong Pharmaceutical University		1006-8783	10.16809/j.cnki.2096-3653.2021121801		Objective To investigate the differential expression mechanism of IL-8 in chronic obstructive pulmonary disease��COPD�� and the function of its related genes by bioinformatics. Methods Gene expression omnibus��GEO��was used to screen the expression data of mRNA, miRNA and lncRNA in COPD patients and normal control samples. The expression differences of IL-8 were compared by independent sample ran…	2022	2023-04-14 11:56:00	2023-08-04 22:49:00		98�C105		3	38																	LCCN: 44-1733/R
A425QDYM	journalArticle	2020	Zhao, Kaishun; Tu, Chunlin; Liang, Kaiyi; Li, Ying; Yu, Yanfang	Long Noncoding RNA MCM3AP Antisense RNA 1 Is Downregulated in Chronic Obstructive Pulmonary Disease and Regulates Human Bronchial Smooth Muscle Cell Proliferation.	The Journal of international medical research		1473-2300 0300-0605	10.1177/0300060520935215		OBJECTIVES: This study aimed to investigate the involvement of MCM3AP antisense RNA 1 (MCM3AP-AS1) in chronic obstructive pulmonary disease (COPD). METHODS: The expression levels of plasma MCM3AP-AS1 in COPD patients and healthy controls were measured by quantitative PCR before treatment and at 3 months after the initiation of treatment (post-treatment) from COPD patients. The role of MCM3AP-AS1 …	2020-09-01	2023-04-14 11:56:00	2023-04-14 11:56:00		300061000000000		9	48																	Place: England PMCID: PMC7503009 PMID: 32940099
72P6X32L	journalArticle	2020	Zhao, Jun; Pu, Jinding; Hao, Binwei; Huang, Lingmei; Chen, Jinglong; Hong, Wei; Zhou, Yumin; Li, Bing; Ran, Pixin	LncRNA RP11-86H7.1 Promotes Airway Inflammation Induced by TRAPM2.5 by Acting as a ceRNA of miRNA-9-5p to Regulate NFKB1 in HBECS.	Scientific reports		2045-2322	10.1038/s41598-020-68327-1		Traffic-related air pollution particulate matter 2.5 (TRAPM2.5), is involved in chronic obstructive pulmonary disease (COPD), which is characterized by airway inflammation. Specifically, these harmful particles or gases can increase chronic airway inflammation. Some recent studies have shown that lncRNAs are closely related to COPD and participate in the regulation of airway inflammation. However…	2020-07-01	2023-04-14 11:56:00	2023-04-14 11:56:00		11587		1	10																	Place: England PMCID: PMC7360621 PMID: 32665564
MFYP6A89	journalArticle	2020	Zhao, T.; Su, Z.; Li, Y.; Zhang, X.; You, Q.	Chitinase-3 like-Protein-1 Function and Its Role in Diseases	Signal Transduct. Target. Ther.		2059-3635	10.1038/s41392-020-00303-7		Non-enzymatic chitinase-3 like-protein-1 (CHI3L1) belongs to glycoside hydrolase family 18. It binds to chitin, heparin, and hyaluronic acid, and is regulated by extracellular matrix changes, cytokines, growth factors, drugs, and stress. CHI3L1 is synthesized and secreted by a multitude of cells including macrophages, neutrophils, synoviocytes, chondrocytes, fibroblast-like cells, smooth muscle c…	2020	2023-04-14 11:56:00	2023-04-14 11:56:00				1	5
3EN26QFC	journalArticle	2020	Zhao, X.; Qiao, D.; Yang, C.; Kasela, S.; Kim, W.; Ma, Y.; Shrine, N.; Batini, C.; Sofer, T.; Taliun, S.A.G.; Sakornsakolpat, P.; Balte, P.P.; Prokopenko, D.; Yu, B.; Lange, L.A.; Dupuis, J.; Cade, B.E.; Lee, J.; Gharib, S.A.; Daya, M.; Laurie, C.A.; Ruczinski, I.; Cupples, L.A.; Loehr, L.R.; Bartz, T.M.; Morrison, A.C.; Psaty, B.M.; Vasan, R.S.; Wilson, J.G.; Taylor, K.D.; Durda, P.; Johnson, W.…	Whole Genome Sequence Analysis of Pulmonary Function and COPD in 19,996 Multi-Ethnic Participants	Nature Communications		2041-1723	10.1038/s41467-020-18334-7		Chronic obstructive pulmonary disease (COPD), diagnosed by reduced lung function, is a leading cause of morbidity and mortality. We performed whole genome sequence (WGS) analysis of lung function and COPD in a multi-ethnic sample of 11,497 participants from population- and family-based studies, and 8499 individuals from COPD-enriched studies in the NHLBI Trans-Omics for Precision Medicine (TOPMed…	2020	2023-04-14 11:56:00	2023-04-14 11:56:00				1	11
TSPLPJAC	journalArticle	2021	Zhao, Shan; Lin, Chunyan; Yang, Tao; Qian, Xiaoyu; Lu, Junjie; Cheng, Jing	Expression of Long Non-Coding RNA LUCAT1 in Patients with Chronic Obstructive Pulmonary Disease and Its Potential Functions in Regulating Cigarette Smoke Extract-Induced 16HBE Cell Proliferation and Apoptosis.	Journal of clinical laboratory analysis		1098-2825 0887-8013	10.1002/jcla.23823		BACKGROUND: Chronic obstructive pulmonary disease (COPD), characterized by persistent airflow limitation, was a disease mediated by a combination of inflammatory factors, immune cells, and immune mediators. COPD was an inflammatory and autoimmune disease involving T-lymphocytes triggered by cigarette smoke and other factors that progressively affected the bronchi, lung parenchyma, and pulmonary b…	2021-07-01	2023-04-14 11:56:00	2023-04-14 11:56:00		e23823		7	35											? 2021 The Authors. Journal of Clinical Laboratory Analysis published by Wiley Periodicals LLC.						Place: United States PMCID: PMC8274995 PMID: 34125980
EZER7J7V	journalArticle	2022	ZHAO Yin-sheng;ZHANG Hui;GUAN Tao;MAO Wen-kai;QU Yi	Serum lncRNA IL-6-AS1 level and its correlation with pulmonary function in patients with chronic obstructive pulmonary disease	Journal of Clinical Pulmonary Medicine		1009-6663			Objective To analyze the changes of serum lncRNA IL-6-AS1 level in patients with chronic obstructive disease��COPD�� and its correlation with pulmonary function. Methods A total of 132 COPD patients treated in our hospital from January 2020 to June 2021 and 70 healthy elderly subjects during the same period were screened as controls, and their serum lncRNA IL-6-AS1 levels and pulmonary function p…	2022	2023-04-14 11:56:00	2023-08-04 22:37:00		870�C873		06 vo 27																		LCCN: 34-1230/R
FKM8HXXW	journalArticle	2019	Zheng, Mengning; Hong, Wei; Gao, Mi; Yi, Erkang; Zhang, Jiahuan; Hao, Binwei; Liang, Chunxiao; Li, Xing; Li, Chenglong; Ye, Xiuqin; Liao, Baoling; He, Fang; Zhou, Yumin; Li, Bing; Ran, Pixin	Long Noncoding RNA COPDA1 Promotes Airway Smooth Muscle Cell Proliferation in Chronic Obstructive Pulmonary Disease.	American journal of respiratory cell and molecular biology		1535-4989 1044-1549	10.1165/rcmb.2018-0269OC		Abnormal expression of long noncoding RNAs (lncRNAs) has been confirmed to be associated with many diseases, including chronic obstructive pulmonary disease (COPD). To gain better understanding of the mechanism of COPD, we investigated the lncRNA and mRNA profiles in the lung tissue of patients with COPD. According to the analysis, one of the significantly different lncRNAs, COPDA1, might partici…	2019-11-01	2023-04-14 11:56:00	2023-04-14 11:56:00		584�C596		5	61																	Place: United States PMID: 31050548
NJKWNG3T	journalArticle	2022	Zhong, Zhao-Gang; Dong, Chun-Ping; Guo, Xi-Hong; Chen, Jing; Zhu, Li-Ping; Zhang, Ming	Long Noncoding RNA ANRIL Up-Regulates CCND1 via Sponging miR-98-5p to Promote TGF-��1-induced Human Airway Smooth Muscle Cell Proliferation, Migration, and Extracellular Matrix Deposition.	The Kaohsiung journal of medical sciences		2410-8650 1607-551X	10.1002/kjm2.12538		Excessive proliferation and migration of airway smooth muscle cell (ASMC) contribute to asthma pathogenesis. Long noncoding RNAs (lncRNAs) are reported to take part in asthma pathogenesis. This study is targeted at deciphering the role of the lncRNA antisense noncoding RNA in the INK4 locus (ANRIL) in ASMC proliferation, migration and extracellular matrix (ECM) deposition. qRT-PCR was performed t…	2022-07-01	2023-04-14 11:56:00	2023-04-14 11:56:00		633�C642		7	38											? 2022 The Authors. The Kaohsiung Journal of Medical Sciences published by John Wiley & Sons Australia, Ltd on behalf of Kaohsiung Medical University.						Place: China (Republic : 1949- ) PMID: 35396910
K5NU4R2T	journalArticle	2018	Zhou, Sijing; Liu, Yi; Li, Min; Wu, Peipei; Sun, Gengyun; Fei, Guanghe; Xu, Xuan; Zhou, Xuexin; Zhou, Luqian; Wang, Ran	Combined Effects of PVT1 and MiR-146a Single Nucleotide Polymorphism on the Lung Function of Smokers with Chronic Obstructive Pulmonary Disease.	International journal of biological sciences		1449-2288	10.7150/ijbs.25420		Non-coding RNAs play an important role in the pathogenesis of chronic obstructive pulmonary disease (COPD). This study was performed to investigate the role of PVT1 and miR-146a single nucleotide polymorphisms (SNPs) in the lung function of COPD smokers. Real-time PCR and Western blot analyses were performed to measure the expression of miR-146 and PVT1 SNPs and determine the effect of these SNPs…	2018	2023-04-14 11:56:00	2023-04-14 11:56:00		1153�C1162		10	14																	Place: Australia PMCID: PMC6097483 PMID: 30123065
5562QHRC	journalArticle	2019	Zhou, A.; Zhou, Z.; Chen, P.	Microarray Analysis of Noncoding RNA in Lung Tissue of COPD Patients	American Journal of Respiratory and Critical Care Medicine		1535-4970			Rationale: Non-coding RNA play an important role in the pathogenesis of many human diseases. In this study, we provide the description of genome-wide RNA expression in the lung tissue of non-smokers without chronic obstructive pulmonary disease (COPD) and of smokers with COPD.Methods:RNA was extracted from human lung tissue and analysed using an Agilent Human miRNA, lncRNA and mRNA Array v3.0 sys…	2019	2023-04-14 11:56:00	2023-04-14 11:56:00				9	199
WMGDSERC	journalArticle	2019	Zhou, A.; Chen, P.	MICROARRAY ANALYSIS OF LONG NON-CODING RNA IN COPD LUNG TISSUE	Chest		1931-3543	10.1016/j.chest.2019.02.205		PURPOSE: Long noncoding RNAs (lncRNAs) play an important role in the pathogenesis of many human diseases. In this study, we provide the description of genome-wide lncRNA expression in the lung tissue of non-smokers without chronic obstructive pulmonary disease (COPD) and of smokers with COPD. METHODS: RNA was extracted from human lung tissue and analyzed using an Agilent Human lncRNA and mRNA Arr…	2019	2023-04-14 11:56:00	2023-04-14 11:56:00		213A		4	155
CSHD6Z7J	journalArticle	2020	Zhou, Yao; Gu, Li-Na; Zhang, Jie; Pan, Jing; Zhang, Jia-Min; Zhao, De-Yu; Liu, Feng	LncRNA-AK149641 Regulates the Secretion of Tumor Necrosis Factor-�� in P815 Mast Cells by Targeting the Nuclear Factor-Kappa B Signaling Pathway.	Scientific reports		2045-2322	10.1038/s41598-020-73186-x		Long noncoding RNAs play important roles in various biological processes. However, not much is known about their roles in inflammatory response. Mast cells, involved in innate and adaptive immunity, are one of the major effector cells in allergic inflammatory reactions and contribute to the pathogenesis of disorders, including asthma. In the present study, we aimed to verify and elucidate the fun…	2020-10-01	2023-04-14 11:56:00	2023-04-14 11:56:00		16655		1	10																	Place: England PMCID: PMC7538977 PMID: 33024135
HNX4HCBE	journalArticle	2020	Zhou, D.; Wu, Y.; Wang, S.; Li, J.; Luan, J.	Harnessing Noncoding RNA-based Macrophage Polarization: Emerging Therapeutic Opportunities for Fibrosis			2050-4527	10.1002/iid3.341		Aim: Organ fibrosis is a common pathological outcome of persistent tissue injury correlated with organ failure and death. Although current antifibrotic therapies have led to unprecedented successes, only a minority of patients with fibrosis benefit from these treatments. There is an urgent need to identify new targets and biomarkers that could be exploited in the diagnosis and treatment of fibros…	2020	2023-04-14 11:56:00	2023-04-14 11:56:00		793�C806		4	8
M5MMM355	journalArticle	2020	Zhou, Ai-Yuan; Zhao, Yi-Yang; Zhou, Zi-Jing; Duan, Jia-Xi; Zhu, Yi-Zhang; Cai, Shan; Chen, Ping	Microarray Analysis of Long Non-Coding RNAs in Lung Tissues of Patients with COPD and HOXA-AS2 Promotes HPMECs Proliferation via Notch1.	International journal of chronic obstructive pulmonary disease		1178-2005 1176-9106	10.2147/COPD.S259601		BACKGROUND AND OBJECTIVES: Long non-coding RNAs (lncRNAs) play an important role in the pathogenesis of many diseases, including cancer, pulmonary fibrosis and chronic obstructive pulmonary disease (COPD). In this study, we intended to identify the differentially expressed lncRNAs and the role of HOXA cluster antisense RNA 2 (HOXA-AS2) in patients with COPD. METHODS: We analyzed lncRNA profiles o…	2020	2023-04-14 11:56:00	2023-04-14 11:56:00		2449�C2460			15											? 2020 Zhou et al.						Place: New Zealand PMCID: PMC7555270 PMID: 33116460
62XHEG9A	journalArticle	2021	Zhou, Xiaoman; Zhang, Yunjun; Zhang, Yutian; Li, Quanni; Lin, Mei; Yang, Yixiu; Xie, Yufei; Ding, Yipeng	LINC01414/LINC00824 Genetic Polymorphisms in Association with the Susceptibility of Chronic Obstructive Pulmonary Disease.	BMC pulmonary medicine		1471-2466	10.1186/s12890-021-01579-3		OBJECTIVE: Chronic obstructive pulmonary disease (COPD) is a complicated multi-factor, multi-gene disease. Here, we aimed to assess the association of genetic polymorphisms in LINC01414/ LINC00824 and interactions with COPD susceptibility. METHODS: Three single nucleotide polymorphisms (SNPs) in LINC01414/LINC00824 was genotyped by Agena MassARRAY platform among 315 COPD patients and 314 controls…	2021-07-01	2023-04-14 11:56:00	2023-04-14 11:56:00		213		1	21																	Place: England PMCID: PMC8261955 PMID: 34233676
9C2D6W4H	journalArticle	2022	Zong, Dandan; Liu, Xiangming; Li, Jinhua; Long, Yingjiao; Ouyang, Ruoyun; Chen, Yan	LncRNA-CCAT1/miR-152-3p Is Involved in CSE-induced Inflammation in HBE Cells via Regulating ERK Signaling Pathway.	International immunopharmacology		1878-1705 1567-5769	10.1016/j.intimp.2022.108818		Emerging studies have noted that dysregulated long non-coding RNAs (lncRNAs) are implicated in the pathological processes of chronic obstructive pulmonary disease (COPD). LncRNA colon cancer-associated transcript 1 (CCAT1) plays well-defined roles in the inflammatory progression. The study aims to figure out the effect and regulatory mechanism of CCAT1 in the cigarette smoke induced inflammation …	2022-08-01	2023-04-14 11:56:00	2023-04-14 11:56:00		108818			109											Copyright ? 2022 Elsevier B.V. All rights reserved.						Place: Netherlands PMID: 35523108
9NDKZJXV	journalArticle	2023	Ahmed, C. M. Sabbir; Canchola, Alexa; Paul, Biplab; Alam, Md Rubaiat Nurul; Lin, Ying-Hsuan	Altered long non-coding RNAs expression in normal and diseased primary human airway epithelial cells exposed to diesel exhaust particles.	Inhalation toxicology		1091-7691 0895-8378	10.1080/08958378.2023.2185703		BACKGROUND: Exposure to diesel exhaust particles (DEP) has been linked to a variety of adverse health effects, including increased morbidity and mortality from cardiovascular diseases, chronic obstructive pulmonary disease (COPD), metabolic syndrome, and lung cancer. The epigenetic changes caused by air pollution have been associated with increased health risks. However, the exact molecular mecha…	2023-03-01	2023-04-14 11:56:00	2023-08-01 06:46:00		1�C12													english							PMID: 36877189
SZUDPA2M	journalArticle	2023	Attaway, Amy H.; Bellar, Annette; Welch, Nicole; Sekar, Jinendiran; Kumar, Avinash; Mishra, Saurabh; Hatipo?lu, Umur; McDonald, Merry-Lynn; Regan, Elizabeth A.; Smith, Jonathan D.; Washko, George; Est��par, Ra��l San Jos��; Bazeley, Peter; Zein, Joe; Dasarathy, Srinivasan	Gene polymorphisms associated with heterogeneity and senescence characteristics of sarcopenia in chronic obstructive pulmonary disease.	Journal of cachexia, sarcopenia and muscle		2190-6009 2190-5991	10.1002/jcsm.13198		BACKGROUND: Sarcopenia, or loss of skeletal muscle mass and decreased contractile strength, contributes to morbidity and mortality in patients with chronic obstructive pulmonary disease (COPD). The severity of sarcopenia in COPD is variable, and there are limited data to explain phenotype heterogeneity. Others have shown that COPD patients with sarcopenia have several hallmarks of cellular senesc…	2023-04-01	2023-04-14 11:56:00	2023-08-01 06:46:00		1083�C1095		2	14										english							PMID: 36856146
LAUT2PJP	journalArticle	2023	Liu, Panpan; Gao, Hongchang; Wang, Yumeng; Li, Yujuan; Zhao, Lei	LncRNA H19 Contributes to Smoke-Related Chronic Obstructive Pulmonary Disease by Targeting miR-181/PDCD4 Axis.	Copd-journal of Chronic Obstructive Pulmonary Disease		1541-2563	10.1080/15412555.2023.2165906		Chronic obstructive pulmonary disease (COPD) kills more than 3 million people worldwide every year. Despite progress in the treatment of symptoms and prevention of acute exacerbations, few advances have been made to ameliorate disease progression or affect mortality. Exercise plays a positive role in the prevention and treatment of diaphragm dysfunction in COPD, and the changes in diaphragm struc…	2023-12-01	2023-04-14 11:56:00	2023-08-01 06:45:00		119�C125		1	20		COPD								english							PMID: 36943093
P96UV4KL	journalArticle	2023	Lu, Jingjing; Shi, Yan; Zhang, Feng; Zhang, Ying; Zhao, Xiangwang; Zheng, Haiyan; Li, Lingyu; Zhao, Shiqiao; Zhao, Liming	Mechanism of lnRNA-ICL involved in lung cancer development in COPD patients through modulating microRNA-19-3p/NKRF/NF-��B axis.	Cancer cell international		1475-2867	10.1186/s12935-023-02900-2		The incidence of lung cancer (LC) in chronic obstructive pulmonary disease (COPD) patients is dozens of times higher than that in patients without COPD. Elevated activity of nuclear factor-k-gene binding (NF-��B) was found in lung tissue of patients with COPD, and the continuous activation of NF-��B is observed in both malignant transformation and tumor progression of LC, suggesting that NF-��B a…	2023-04-01	2023-04-14 11:56:00	2023-08-01 06:45:00		58		1	23										english							PMID: 37013587
WA9WCVRS	journalArticle	2023	Yi, Erkang; Lin, Biting; Zhang, Yi; Wang, Xiaoyu; Zhang, Jiahuan; Liu, Yu; Jin, Jing; Hong, Wei; Lin, Zhiwei; Cao, Weitao; Mei, Xinyue; Bai, Ge; Li, Bing; Zhou, Yumin; Ran, Pixin	Smad3-mediated lncRNA HSALR1 enhances the non-classic signalling pathway of TGF-��1 in human bronchial fibroblasts by binding to HSP90AB1.	Clinical and translational medicine		2001-1326	10.1002/ctm2.1292		BACKGROUND: Chronic obstructive pulmonary disease (COPD) is one of the diseases with high mortality and morbidity with complex pathogenesis. Airway remodeling is an unavoidable pathological characteristic. However, the molecular mechanisms of airway remodeling are incompletely defined. METHODS: lncRNAs highly correlated with transforming growth factor beta 1(TGF-��1) expression were chosen, the l…	2023-06-01	2023-07-31 04:54:00	2023-07-31 04:54:00		e1292		6	13		Clin Transl Med								eng							Citation Key: yi2023 PMID: 37317677 tex.copyright: ? 2023 The Authors. Clinical and Translational Medicine published by John Wiley & Sons Australia, Ltd on behalf of Shanghai Institute of Clinical Bioinformatics. tex.pmcid: PMC10267427
WCM9PHY4	journalArticle	2023	Liu, Panpan; Zhang, Meilan; Gao, Hongchang; Han, Shaojun; Liu, Jinming; Sun, Xingguo; Zhao, Lei	Regulation of whole-transcriptome sequencing expression in COPD after personalized precise exercise training: a pilot study.	Respiratory research		1465-993X 1465-9921	10.1186/s12931-023-02461-y		BACKGROUND: Chronic obstructive pulmonary disease (COPD) is one of the world's leading causes of death and a major chronic respiratory disease. Aerobic exercise, the cornerstone of pulmonary rehabilitation, improves prognosis of COPD patients; however, few studies have comprehensively examined the changes in RNA transcript levels and the crosstalk between various transcripts in this context. This…	2023-06-01	2023-07-31 04:54:00	2023-07-31 04:54:00		156		1	24		Respir Res								eng							Citation Key: liu2023d PMID: 37312153 tex.copyright: ? 2023. The Author(s). tex.pmcid: PMC10262399
F9AEX42C	journalArticle	2023	Liu, Jun; Ali, Md Khadem; Mao, Yuqiang	Emerging role of long non-coding RNA MALAT1 related signaling pathways in the pathogenesis of lung disease.	Frontiers in cell and developmental biology		2296-634X	10.3389/fcell.2023.1149499		Long non-coding RNAs (lncRNAs) are endogenously expressed RNAs longer than 200 nt that are not translated into proteins. In general, lncRNAs bind to mRNA, miRNA, DNA, and proteins and regulate gene expression at various cellular and molecular levels, including epigenetics, transcription, post-transcription, translation, and post-translation. LncRNAs play important roles in many biological process…	2023	2023-07-31 04:54:00	2023-07-31 04:54:00		1149499			11		Front Cell Dev Biol								eng							Citation Key: liu2023e PMID: 37250901 tex.copyright: Copyright ? 2023 Liu, Ali and Mao. tex.pmcid: PMC10213921
DNEKZHTD	journalArticle	2023	Bi, Hui; Wang, Gui; Li, Zhiying; Zhou, Lin; Zhang, Ming	MEG3 Regulates CSE-Induced Apoptosis by Regulating miR-421/DFFB Signal Axis.	International journal of chronic obstructive pulmonary disease		1178-2005 1176-9106	10.2147/COPD.S405566		INTRODUCTION: Chronic obstructive pulmonary disease (COPD) is a common respiratory disease with irreversible and progressive obstruction of airflow. Currently, there are no clinically available treatments to prevent COPD progression. Apoptosis of human lung microvascular endothelial cells (HPMECs) and bronchial epithelial cells (HBECs) is often observed in COPD, but its pathogenesis has not been …	2023	2023-07-31 04:54:00	2023-07-31 04:54:00		859�C870			18		Int J Chron Obstruct Pulmon Dis								eng							Citation Key: bi2023 PMID: 37215747 tex.copyright: ? 2023 Bi et al. tex.pmcid: PMC10198185
J3CND5E8	journalArticle	2023	Chen, Dian; Yi, Rongbing; Hong, Weifeng; Wang, Kai; Chen, Yahong	Anoikis resistance of small airway epithelium is involved in the progression of chronic obstructive pulmonary disease.	Frontiers in immunology		1664-3224	10.3389/fimmu.2023.1155478		BACKGROUND: Anoikis resistance is recognized as a crucial step in the metastasis of cancer cells. Most epithelial tumors are distinguished by the ability of epithelial cells to abscond anoikis when detached from the extracellular matrix. However, no study has investigated the involvement of anoikis in the small airway epithelium (SAE) of chronic obstructive pulmonary disease (COPD). METHODS: Anoi…	2023	2023-07-31 04:54:00	2023-07-31 04:54:00		1155478			14		Front Immunol								eng							Citation Key: chen2023b PMID: 37090717 tex.copyright: Copyright ? 2023 Chen, Yi, Hong, Wang and Chen. tex.pmcid: PMC10113535
HW5BLDD2	journalArticle	2023	Qiao, X.; Ding, Y.; Altawil, A.; Yin, Y.; Wang, Q.; Wang, W.; Kang, J.	Roles of noncoding RNAs in chronic obstructive pulmonary disease	J.Transl. Intern. Med.		2224-4018	10.2478/jtim-2023-0084	https://www.embase.com/search/results?subaction=viewrecord&id=L2025686817&from=export		2023	2023-07-31 04:54:00	2023-07-31 04:54:00		106�C110		2	11										English							Citation Key: qiao2023
2M98LXBA	journalArticle	2023	Attaway, A.; Bellar, A.; Welch, N.; Sekhar, J.; Kumar, A.; Mishra, S.; Karthikeyan, M.; Hatipoglu, U.S.; Mcdonald, M.N.; Regan, E.A.; Smith, J.D.; Washko, G.R.; San Jose Estepar, R.; Bazeley, P.; Zein, J.G.; Dasarathy, S.	Gene Polymorphisms Associated With Fat Free Mass Index (FFMI) in COPD May Induce Senescent Characteristics of Sarcopenia	American Journal of Respiratory and Critical Care Medicine		1535-4970	10.1164/ajrccm-conference.2023.B107	https://www.embase.com/search/results?subaction=viewrecord&id=L641643957&from=export	Rationale. Sarcopenia, or loss of skeletal muscle mass and decreased contractile strength, contributes to morbidity and mortality in patients with chronic obstructive pulmonary disease (COPD). The severity of sarcopenia in COPD is variable and there are limited data to explain phenotype heterogeneity. Others have shown that COPD patients with sarcopenia have several hallmarks of cellular senescen…	2023	2023-07-31 04:54:00	2023-07-31 04:54:00				1	207		Am. J. Respir. Crit. Care Med.								English							Citation Key: attaway2023a
5UF8A56A	journalArticle	2023	Forder, A.; Zhuang, R.; Souza, V.G.P.; Brockley, L.J.; Pewarchuk, M.E.; Telkar, N.; Stewart, G.L.; Benard, K.; Marshall, E.A.; Reis, P.P.; Lam, W.L.	Mechanisms Contributing to the Comorbidity of COPD and Lung Cancer	International Journal of Molecular Sciences		1422-0067	10.3390/ijms24032859	https://www.embase.com/search/results?subaction=viewrecord&id=L2021589071&from=export	Lung cancer and chronic obstructive pulmonary disease (COPD) often co-occur, and individuals with COPD are at a higher risk of developing lung cancer. While the underlying mechanism for this risk is not well understood, its major contributing factors have been proposed to include genomic, immune, and microenvironment dysregulation. Here, we review the evidence and significant studies that explore…	2023	2023-07-31 04:54:00	2023-07-31 04:54:00				3	24		Int. J. Mol. Sci.								English							Citation Key: forder2023
NZQJKATP	journalArticle	2023	Arezina, R.; Chen, T.; Wang, D.	Conventional, Complementary and Alternative Medicines: Mechanistic Insights into Therapeutic Landscape of Chronic Obstructive Pulmonary Disease			1178-2005	10.2147/COPD.S393540	https://www.embase.com/search/results?subaction=viewrecord&id=L2023490785&from=export	COPD (chronic obstructive pulmonary disease) is a major public health concern associated with significant morbidity and mortality worldwide. Current therapeutic guidelines for this disease recommend starting with an inhaled bronchodilator, stepping up to combination therapy as necessary, and/or adding inhaled corticosteroids as symptoms and airflow obstruction progress. However, no drug therapy e…	2023	2023-07-31 04:54:00	2023-07-31 04:54:00		447�C457		(Arezina R.) Department of Medical, Stridon Clinical Research, Richmond Upon Thames, London, United Kingdom	18		Int. J. COPD								English							Citation Key: arezina2023
CTGPY7JM	journalArticle	2023	LI Hui;ZHAO Yaguang;CHEN Qi;ZHAO Shimei;JIN Yang;LI Ying	Expression of LncRNA MIR155HG and miR-128-5p in patients with chronic obstructive pulmonary disease	Anhui Medical and Pharmaceutical Journal					Objective To investigate the relationship between and clinical significance of the long noncoding RNA��lncRNA��MIR155HG and miR-128-5p levels in patients with chronic obstructive pulmonary disease��COPD��.Methods A total of 100 COPD patients admitted to Beijing First Integrated Traditional Chinese and Western Medicine Hospital from May 2019 to May 2021 were selected. Among them, patients with acu…	2023	2023-07-31 04:54:00	2023-08-04 22:34:00		1199�C1203,��3		6	27																	Citation Key: LiHui2023
ST8TGFBT	journalArticle	2023	Xu Yan; Duan Bing	Research progress of long non-coding RNAs in chronic obstructive pulmonary disease	International Journal of Respiratory Sciences					Chronic obstructive pulmonary disease (COPD) is a disease characterized by persistent airflow restriction, which is not completely reversible and develops in a progressive manner. Its incidence rate has increased year by year, resulting in a huge Disease burden, which has now become the third largest cause of death in the world. Research has shown that the occurrence and development of COPD are r…	2023	2023-04-14 11:56:00	2023-08-05 00:17:00		169�C173		2	43																	Citation Key: XuYan2023
FQRAADD5	journalArticle	2023	LI Na;MA Hong-jing;LIU Zhen-kuan;XING Xiao-li;HUANG Shao-xiang;	Expression of LncRNA-MIAT in LPS-induced COPD and its mechanism in inflammatory infiltration and pulmonary fibrosis	Chinese Journal of Nosocomiology					OBJECTIVE To investigate the mechanism of LncRNA-MIAT in bacterial lipopolysaccharide��LPS��-induced pulmonary inflammatory infiltration and pulmonary fibrosis in rats with chronic obstructive pulmonary disease��COPD��. METHODS The rats were divided into the control group, model group, LncRNA-MIAT overexpression group, and LncRNA-MIAT knockdown group.LPS was used to induce the establishment of a …	2023	2023-04-14 11:56:00	2023-08-04 23:25:00		1132�C1137		8	33																	Citation Key: LiNuo2023
VNMTKXC2	journalArticle	2014	Bell, Robert D.; Long, Xiaochun; Lin, Mingyan; Bergmann, Jan H.; Nanda, Vivek; Cowan, Sarah L.; Zhou, Qian; Han, Yu; Spector, David L.; Zheng, Deyou; Miano, Joseph M.	Identification and initial functional characterization of a human vascular cell-enriched long noncoding RNA	ARTERIOSCLEROSIS THROMBOSIS AND VASCULAR BIOLOGY		1079-5642	10.1161/ATVBAHA.114.303240		Objective Long noncoding RNAs (lncRNAs) represent a rapidly growing class of RNA genes with functions related primarily to transcriptional and post-transcriptional control of gene expression. There is a paucity of information about lncRNA expression and function in human vascular cells. Thus, we set out to identify novel lncRNA genes in human vascular smooth muscle cells and to gain insight into …	2014-06-01	2023-08-05 00:37:00	2023-08-05 00:37:00		1249�C1259		6	34										english							Citation Key: bell2014 Place: 530 WALNUT ST, PHILADELPHIA, PA 19106-3621 USA Publisher: LIPPINCOTT WILLIAMS & WILKINS Type: Article tex.affiliation: Miano, JM (Corresponding Author), Univ Rochester, Sch Med & Dent, Aab Cardiovasc Res Inst, 601 Elmwood Ave, Rochester, NY 14642 USA. Bell, Robert D.; Long, Xiaochun; Nanda, Vivek; Cowan, Sarah L.; Zhou, Qian; Han, Yu; Miano, Joseph M., Univ Rochester…
KRWY65QS	journalArticle	2012	Tilgner, Hagen; Knowles, David G.; Johnson, Rory; Davis, Carrie A.; Chakrabortty, Sudipto; Djebali, Sarah; Curado, Joao; Snyder, Michael; Gingeras, Thomas R.; Guigo, Roderic	Deep sequencing of subcellular RNA fractions shows splicing to be predominantly co-transcriptional in the human genome but inefficient for IncRNAs	GENOME RESEARCH		1088-9051	10.1101/gr.134445.111		Splicing remains an incompletely understood process. Recent findings suggest that chromatin structure participates in its regulation. Here, we analyze the RNA from subcellular fractions obtained through RNA-seq in the cell line K562. We show that in the human genome, splicing occurs predominantly during transcription. We introduce the coSI measure, based on RNA-seq reads mapping to exon junctions…	2012-09-01	2023-08-05 00:40:00	2023-08-05 00:40:00		1616�C1625		9, SI	22										english							Citation Key: tilgner2012 Place: 1 BUNGTOWN RD, COLD SPRING HARBOR, NY 11724 USA Publisher: COLD SPRING HARBOR LAB PRESS, PUBLICATIONS DEPT Type: Article tex.affiliation: Guigo, R (Corresponding Author), Ctr Genom Regulat CRG, E-08003 Barcelona, Spain. Tilgner, Hagen; Knowles, David G.; Johnson, Rory; Djebali, Sarah; Curado, Joao; Guigo, Roderic, Ctr Genom Regulat CRG, E-08003 Barcelona, Spain. T…
