# Supplementary material for: The utility of long non-coding RNAs in chronic obstructive pulmonary disease: a comprehensive analysis
Source: BMC Pulm Med. 2023 Sep 11;23:340. doi: 10.1186/s12890-023-02635-w (PMC10496340; doi:10.1186/s12890-023-02635-w)
Supplement: Supplementary file 11 — Supplementary Material 11 [file 12890_2023_2635_MOESM11_ESM.xlsx]

## Sheet: 78lncRNA
Key	lncRNA	Publication Year	Author	Title	Publication Title	ISBN	ISSN	DOI	Url	Abstract Note	Date	Date Added	Date Modified	Access Date	Pages	Num Pages	Issue	Volume	Number Of Volumes	Journal Abbreviation	Short Title	Series	Series Number	Series Text	Series Title	Publisher	Place	Language	Rights	Type	Archive	Archive Location	Library Catalog	Call Number	Extra	Notes	File Attachments	Link Attachments	Manual Tags	Automatic Tags	Editor	Series Editor	Translator	Contributor	Attorney Agent	Book Author	Cast Member	Commenter	Composer
N4V9M5TS	H19	2016	Lewis, A.; Lee, J.Y.; Donaldson, A.V.; Natanek, S.A.; Vaidyanathan, S.; Man, W.D.-C.; Hopkinson, N.S.; Sayer, A.A.; Patel, H.P.; Cooper, C.; Syddall, H.; Polkey, M.I.; Kemp, P.R.	Increased expression of H19/miR-675 is associated with a low fat-free mass index in patients with COPD	J. Cachexia Sarcopenia Muscle		2190-6009	10.1002/jcsm.12078		Background: Loss of muscle mass and strength is a significant comorbidity in patients with chronic obstructive pulmonary disease (COPD) that limits their quality of life and has prognostic implications but does not affect everyone equally. To identify mechanisms that may contribute to the susceptibility to a low muscle mass, we investigated microRNA (miRNA) expression, methylation status, and reg…	2016	2023-04-03 23:03:16	2023-04-13 03:51:19		330–344		(Lewis A.; Lee J.Y.; Donaldson A.V.; Natanek S.A.; Vaidyanathan S.; Kemp P.R., p.kemp@imperial.ac.uk) Molecular Medicine Section, National Heart and Lung Institute, Imperial College, South Kensington Campus, London, United Kingdom											english							Citation Key: lewis2016			http://ovidsp.ovid.com/ovidweb.cgi?T=JS&PAGE=reference&D=emed17&NEWS=N&AN=611336282	*anthropometric parameters; *chronic obstructive lung disease; *fat free mass; *fat free mass index; *gene expression; *microRNA 675/ec [Endogenous Compound]; *microRNA/ec [Endogenous Compound]; *RNA H19/ec [Endogenous Compound]; 00Others; 00Unclear; aged; anthropometric parameters; article; cell proliferation; chronic obstructive lung disease; clinical article; controlled study; fat free mass; f…
7W5KP9CP	SAL-RNA1, SAL-RNA2, SAL-RNA3	2017	Gu, Chao; Li, Yaqing; Liu, Jialiang; Ying, Xiwang; Liu, Yuanshun; Yan, Jianping; Chen, Chun; Zhou, Hongbin; Cao, Liming; Ma, Yingyu	LncRNA-mediated SIRT1/FoxO3a and SIRT1/P53 signaling pathways regulate type II alveolar epithelial cell senescence in patients with chronic obstructive pulmonary disease.	Molecular medicine reports		1791-3004 1791-2997	10.3892/mmr.2017.6367		The loss of alveolar structure and airspace enlargement are major pathological changes in chronic obstructive pulmonary disease (COPD). Type II alveolar epithelial cells (AECII) are involved in maintaining lung tissue repair and alveolar homeostasis. Long non-coding RNAs (lncRNAs) are involved in multi-regulating gene transcription, affecting processes including embryonic development, cell differ…	2017-05	2023-04-03 23:03:09	2023-04-13 03:47:31		3129–3134		5	15		Mol Med Rep								english							Place: Greece PMID: 28339038		;	https://d.wanfangdata.com.cn/periodical/ChlQZXJpb2RpY2FsRU5HTmV3UzIwMjMwMzI0EiA3NDI0MDkxNTUyZGFlNmFlMGUzMWI1MmE1MTYwZmM3YRoId2NieWh6a20%3D; http://ovidsp.ovid.com/ovidweb.cgi?T=JS&PAGE=reference&D=emed18&NEWS=N&AN=615711862	*cell aging; *chronic obstructive lung disease/et [Etiology]; *long untranslated RNA/ec [Endogenous Compound]; *lung alveolus epithelium cell; *protein p53/ec [Endogenous Compound]; *signal transduction; *sirtuin 1/ec [Endogenous Compound]; *transcription factor FKHRL1/ec [Endogenous Compound]; 00Others; 00Unclear; 80 and over; adult; Adult; aged; Aged; Aged, 80 and over; alveolar epithelial cell…
U6A4UZSV	NEAT1	2017	Ijiri, N.; Panariti, A.; Mogas, A.; Nair, P.; Hamid, Q.; Martin, J.; Baglole, C.	LncRNA NEAT1 promotes IL-8 expression in fibroblasts derived from COPD patients and in response to cigarette smoking	American Journal of Respiratory and Critical Care Medicine		1535-4970	10.1164/ajrccmconference.2017.C74		Introduction Chronic obstructive pulmonary disease (COPD) is characterized by airflow limitation and abnormal inflammatory response of the lung. The most important risk factor of COPD is cigarette smoke. Lung fibroblasts exposed to cigarette smoke extract (CSE) increases the production of interleukin (IL)-8, a pro-inflammatory cytokine associated to disease progression. However, the mechanisms of…	2017	2023-04-03 23:03:13	2023-04-13 03:44:59				(Ijiri N., naru_hodou@yahoo.co.jp; Panariti A.; Mogas A.; Hamid Q.; Martin J.; Baglole C.) Research Institute of the McGill University Health Centre, Montreal, QC, Canada	195		Am. J. Respir. Crit. Care Med.								english							Citation Key: ijiri2017			http://ovidsp.ovid.com/ovidweb.cgi?T=JS&PAGE=reference&D=emed18&NEWS=N&AN=617709956	*chronic obstructive lung disease; *female; *gene expression regulation; *interleukin 8; *long untranslated RNA; *lung fibroblast; *male; *smoking cessation; 00Conferences; 00Unclear; chronic obstructive lung disease; cigarette smoke; clinical article; controlled study; DNA transcription; endogenous compound; exposure; extract; female; gene expression regulation; gene silencing; human; human cell…	⚠️ Invalid DOI; ⛔ No DOI found
MY9DSAS2	LISP1	2018	Josipovic, Ivana; Pflüger, Beatrice; Fork, Christian; Vasconez, Andrea E.; Oo, James A.; Hitzel, Juliane; Seredinski, Sandra; Gamen, Elisabetta; Heringdorf, Dagmar Meyer Zu; Chen, Wei; Looso, Mario; Pullamsetti, Soni Savai; Brandes, Ralf P.; Leisegang, Matthias S.	Long noncoding RNA LISPR1 is required for S1P signaling and endothelial cell function.	Journal of molecular and cellular cardiology		1095-8584 0022-2828	10.1016/j.yjmcc.2018.01.015		Sphingosine-1-Phosphate (S1P) is a potent signaling lipid. The effects of S1P are mediated by the five S1P receptors (S1PR). In the endothelium S1PR1 is the predominant receptor and thus S1PR1 abundance limits S1P signaling. Recently, lncRNAs were identified as a novel class of molecules regulating gene expression. Interestingly, the lncRNA NONHSAT004848 (LISPR1, Long intergenic noncoding RNA ant…	2018-03	2023-04-03 23:03:14	2023-04-13 03:44:30		57–68			116		J Mol Cell Cardiol								english							Place: England PMID: 29408197 tex.copyright: Copyright © 2018 Elsevier Ltd. All rights reserved.		;	https://d.wanfangdata.com.cn/periodical/ChlQZXJpb2RpY2FsRU5HTmV3UzIwMjMwMzI0EiBmOGQ1M2U3ODVlNmI3MmE0Nzc3N2VjZmVhMTU2NmYzYhoId2NieWh6a20%3D; http://ovidsp.ovid.com/ovidweb.cgi?T=JS&PAGE=reference&D=emed19&NEWS=N&AN=620540642	*cell function; *endothelium cell; *long intergenic noncoding RNA antisense to S1PR1/ec [Endogenous Compound]; *long untranslated RNA/ec [Endogenous Compound]; *signal transduction; *Signal Transduction; *sphingosine 1 phosphate/ec [Endogenous Compound]; 00NonClinic; 00Unclear; 3' untranslated region; 5' untranslated region; Angiogenesis; article; cell function; cell migration; chronic obstructiv…
Q3I7E395	MEG3	2018	Tao, Xu-Wei; Zeng, Ling-Kong; Wang, Hui-Zhen; Liu, Han-Chu	LncRNA MEG3 ameliorates respiratory syncytial virus infection by suppressing TLR4 signaling.	Molecular medicine reports		1791-3004 1791-2997	10.3892/mmr.2017.8303		Maternally expressed gene 3 (MEG3), a long noncoding RNA (lncRNA) has been dysregulated in various tumors. However, the expression level and functional role of MEG3 in the progression of respiratory syncytial virus (RSV) infection remains to be elucidated. The present study quantified the expression level of MEG3 in the nasopharyngeal (NPA) samples of RSV-infected patients and in BEAS-2B cells in…	2018-03	2023-04-03 23:03:33	2023-04-13 03:38:55		4138–4144		3	17		Mol Med Rep								english							Place: Greece PMID: 29257348				*Host-Pathogen Interactions; 00NonClinic; 00Unclear; Bronchiolitis; Bronchiolitis, Viral/*genetics/immunology/virology; Cell Line; Child; Child, Preschool; Epithelial Cells/immunology/virology; Female; Gene Expression Regulation; Humans; Interleukin-8/genetics/immunology; Length of Stay; lncRNA MEG3; Long Noncoding/*genetics/immunology; Male; Nasopharynx/immunology/virology; NF-kappa B/*genetics/…
J2C84TKK	FENDRR	2018	Yang, Lei; Wu, Di; Chen, Jinbin; Chen, Jiansong; Qiu, Fuman; Li, Yinyan; Liu, Li; Cao, Yi; Yang, Binyao; Zhou, Yifeng; Lu, Jiachun	A functional CNVR_3425.1 damping lincRNA FENDRR increases lifetime risk of lung cancer and COPD in Chinese.	Carcinogenesis		1460-2180 0143-3334	10.1093/carcin/bgx149		Genomic imbalance referring to somatic variation in chromosome copies represents the most frequent event in tumorigenesis. Germline copy number variations (gCNVs) overlapping regions of genomic imbalance harbor similar structural characteristics and thus influence tumor susceptibility. We aimed to test effects of such gCNVs on the risk of lung cancer and chronic obstructive pulmonary disease (COP…	2018-03	2023-04-03 23:03:40	2023-04-13 03:38:46		347–359		3	39										english							Place: England PMID: 29293945			http://ovidsp.ovid.com/ovidweb.cgi?T=JS&PAGE=reference&D=emexa&NEWS=N&AN=621243895	*cancer risk; *Chinese; *chronic obstructive lung disease; *copy number variation; *FOXF1 adjacent non coding developmental regulatory RNA/ec [Endogenous Compound]; *long untranslated RNA/ec [Endogenous Compound]; *lung cancer; 00Conferences; 00Others; 00Unclear; Animals; article; Asian People/genetics; cancer risk; cancer survival; Chinese; chronic obstructive lung disease; Chronic Obstructive/*…
RQ5H64WZ	PVT1	2018	Zhou, Sijing; Liu, Yi; Li, Min; Wu, Peipei; Sun, Gengyun; Fei, Guanghe; Xu, Xuan; Zhou, Xuexin; Zhou, Luqian; Wang, Ran	Combined Effects of PVT1 and MiR-146a Single Nucleotide Polymorphism on the Lung Function of Smokers with Chronic Obstructive Pulmonary Disease.	International journal of biological sciences		1449-2288	10.7150/ijbs.25420		Non-coding RNAs play an important role in the pathogenesis of chronic obstructive pulmonary disease (COPD). This study was performed to investigate the role of PVT1 and miR-146a single nucleotide polymorphisms (SNPs) in the lung function of COPD smokers. Real-time PCR and Western blot analyses were performed to measure the expression of miR-146 and PVT1 SNPs and determine the effect of these SNPs…	2018	2023-04-03 23:03:46	2023-04-13 03:36:53		1153–1162		10	14		Int J Biol Sci								english							Place: Australia PMID: 30123065 tex.pmcid: PMC6097483			http://ovidsp.ovid.com/ovidweb.cgi?T=JS&PAGE=reference&D=emed19&NEWS=N&AN=627629039	00Conferences; 00Others; 00Unclear; aged; Aged; chronic obstructive lung disease; chronic obstructive pulmonary disease; Chronic Obstructive/*genetics; COX2; cyclooxygenase 2; Cyclooxygenase 2/genetics; female; Female; genetic predisposition; Genetic Predisposition to Disease/genetics; genetics; human; Humans; Long Noncoding/*genetics; long untranslated RNA; male; Male; microRNA; MicroRNAs/*genet…
2MMLTJ5J	ANRIL	2019	Ge, Jianli; Geng, Shasha; Jiang, Hua	Long noncoding RNAs antisense noncoding RNA in the INK4 locus (ANRIL) correlates with lower acute exacerbation risk, decreased inflammatory cytokines, and mild GOLD stage in patients with chronic obstructive pulmonary disease.	Journal of clinical laboratory analysis		1098-2825 0887-8013	10.1002/jcla.22678		BACKGROUND: We aimed to assess the predictive value of long noncoding RNAs antisense noncoding RNA in the INK4 locus (lncRNAs ANRIL) for acute exacerbation of chronic obstructive pulmonary disease (COPD) and evaluate its correlation with inflammatory cytokines as well as the Global Initiative for Chronic Obstructive Lung Disease (GOLD) stage in COPD patients. METHODS: A total of 136 acute exacerb…	2019-02	2023-04-03 23:03:08	2023-04-06 02:13:15		e22678		2	33		J Clin Lab Anal								english							Place: United States PMID: 30230590 tex.copyright: © 2018 Wiley Periodicals, Inc. tex.pmcid: PMC6818591		; ; /Users/lin/Zotero/storage/E7BDXTSM/Ge et al_2019_Long noncoding RNAs antisense noncoding RNA in the INK4 locus (ANRIL).pdf	https://d.wanfangdata.com.cn/periodical/ChlQZXJpb2RpY2FsRU5HTmV3UzIwMjMwMzI0EiBiYTNiNWI1M2Y1Y2Y1MjUzMTY5ZDhjOGU5YzQ4OWU1NRoId2NieWh6a20%3D; http://ovidsp.ovid.com/ovidweb.cgi?T=JS&PAGE=reference&D=emed20&NEWS=N&AN=623962163	*acute disease/di [Diagnosis]; *acute exacerbations of chronic obstructive lung disease/di [Diagnosis]; *chronic obstructive lung disease/di [Diagnosis]; *complementary RNA; *cytokine/ec [Endogenous Compound]; *disease exacerbation/di [Diagnosis]; *gene locus; *long untranslated RNA; *predictive value; 00Included; acute disease; acute exacerbations of chronic obstructive lung disease; adult; aged…
TVIWGFFW	TUG1	2019	Gu, Wenchao; Yuan, Yaping; Wang, Linxuan; Yang, Hua; Li, Shanshan; Tang, Zhijun; Li, Qiang	Long non-coding RNA TUG1 promotes airway remodelling by suppressing the miR-145-5p/DUSP6 axis in cigarette smoke-induced COPD.	Journal of cellular and molecular medicine		1582-4934 1582-1838	10.1111/jcmm.14389		Chronic obstructive pulmonary disease (COPD) is a progressive lung disease that is primarily caused by cigarette smoke (CS)-induced chronic inflammation. In this study, we investigated the function and mechanism of action of the long non-coding RNA (lncRNA) taurine-up-regulated gene 1 (TUG1) in CS-induced COPD. We found that the expression of TUG1 was significantly higher in the sputum cells and …	2019-11	2023-04-03 23:03:09	2023-04-13 01:50:15		7200–7209		11	23		J Cell Mol Med								english							Place: England PMID: 31557398 tex.copyright: © 2019 The Authors. Journal of Cellular and Molecular Medicine published by John Wiley & Sons Ltd and Foundation for Cellular and Molecular Medicine. tex.pmcid: PMC6815828			http://ovidsp.ovid.com/ovidweb.cgi?T=JS&PAGE=reference&D=emed20&NEWS=N&AN=2003426881	*airway remodeling; *Airway Remodeling; *chronic obstructive lung disease; *cigarette smoke induced chronic obstructive lung disease; *dual specificity phosphatase 6/ec [Endogenous Compound]; *gene repression; *long untranslated RNA; *microRNA 145 5p/ec [Endogenous Compound]; *microRNA 145/ec [Endogenous Compound]; *taurine up regulated gene 1/ec [Endogenous Compound]; 00Others; 00Unclear; airway…
JFFK57CM	PTPRE-AS1	2019	Han, Xiao; Huang, Saihua; Xue, Ping; Fu, Jinrong; Liu, Lijuan; Zhang, Caiyan; Yang, Lan; Xia, Li; Sun, Licheng; Huang, Shau-Ku; Zhou, Yufeng	LncRNA PTPRE-AS1 modulates M2 macrophage activation and inflammatory diseases by epigenetic promotion of PTPRE.	Science advances		2375-2548	10.1126/sciadv.aax9230		Long noncoding RNAs (lncRNAs) are important regulators of diverse biological processes; however, their function in macrophage activation is undefined. We describe a new regulatory mechanism, where an unreported lncRNA, PTPRE-AS1, targets receptor-type tyrosine protein phosphatase ϵ (PTPRE) to regulate macrophage activation. PTPRE-AS1 was selectively expressed in IL-4-stimulated macrophages, and i…	2019-12	2023-04-03 23:03:10	2023-04-13 01:46:34		eaax9230		12	5		Sci Adv								english							Place: United States PMID: 31844669 tex.copyright: Copyright © 2019 The Authors, some rights reserved; exclusive licensee American Association for the Advancement of Science. No claim to original U.S. Government Works. Distributed under a Creative Commons Attribution NonCommercial License 4.0 (CC BY-NC). tex.pmcid: PMC6905863				00NonCOPD; 00Unclear; Animal; Animals; Asthma/*genetics/metabolism/pathology; Cell Proliferation/genetics; Class 4/*genetics; Disease Models; Disease Models, Animal; Epigenesis; Epigenesis, Genetic/genetics; Genetic/genetics; Humans; Inflammation/*genetics/metabolism/pathology; Interleukin-4/metabolism; Leukocytes; Leukocytes, Mononuclear/metabolism/pathology; Long Noncoding/*genetics; Macrophage…
VDWY5B4A	MALAT1	2019	Huang, Xing; Zhao, Min	High expression of long non-coding RNA MALAT1 correlates with raised acute respiratory distress syndrome risk, disease severity, and increased mortality in sepstic patients.	International journal of clinical and experimental pathology		1936-2625			This study aimed to explore the correlation of long non-coding RNA metastasis-associated lung adenocarcinoma transcript 1 (lnc-MALAT1) expression with acute respiratory distress syndrome (ARDS) risk, disease severity, inflammation level, and mortality in septic patients. 152 septic patients were consecutively included and surveillance was conducted daily to identify ARDS occurrence. Severity and …	2019	2023-04-03 23:03:12	2023-04-13 01:45:57		1877–1887		5	12		Int J Clin Exp Pathol								english							Place: United States PMID: 31934011 tex.copyright: IJCEP Copyright © 2019. tex.pmcid: PMC6947113				00NonCOPD; 00Unclear; ARDS; disease severity; inflammation; lncRNA-MALAT1; mortality; sepsis	⛔ No DOI found
AHB8K98P	NEAT1	2019	Ijiri N.; Asai K.; Tohda M.; Nakai T.; Sato K.; Yamamoto N.; Watanabe T.; Hirata K.; Kawaguchi T.	lncRNA NEAT1 regulates IL-6 and IL-8 mRNA expression in lung epithelial cells stimulated by cigarette smoke	Respirology		1323-7799			Introduction: Chronic obstructive pulmonary disease (COPD) is characterized by airflow limitation and abnormal inflammatory response of the lung. The most important risk factor of COPD is cigarette smoke. Lung epithelial cells exposed to cigarette smoke extract (CSE) causes oxidative stress and increases pro-inflammatory cytokines associated to disease progression. Recently, long non-coding RNAs …	2019	2023-04-03 23:03:13	2023-04-13 01:45:49		160		Supplement 2	24		Respirology		24th Congress of the Asian Pacific Society of Respirology. Hanoi Vietnam.						English			Embase				Place: Netherlands Publisher: Blackwell Publishing			http://ovidsp.ovid.com/ovidweb.cgi?T=JS&PAGE=reference&D=emed20&NEWS=N&AN=631604057	*chronic obstructive lung disease; *cigarette smoke; *epithelium cell; *interleukin 6; *interleukin 8; *long untranslated RNA; *messenger RNA; *protein expression; *transcription initiation; 00Conferences; 00Unclear; adult; antioxidant; azithromycin; chronic obstructive lung disease; cigarette smoke; clarithromycin; conference abstract; controlled study; endogenous compound; enzyme linked immunos…	⛔ No DOI found
SJGT2UML	MIR155HG	2019	Li, Nannan; Liu, Yuan; Cai, Jingfen	LncRNA MIR155HG regulates M1/M2 macrophage polarization in chronic obstructive pulmonary disease.	Biomedicine & Pharmacotherapy		1950-6007 0753-3322	10.1016/j.biopha.2019.109015		BACKGROUND: Macrophages play a crucial role in inflammatory diseases, including chronic obstructive pulmonary disease (COPD). MIR155 host gene (MIR155HG), a novel long non-coding RNA (lncRNA), has been recognized as a regulator of macrophage polarization, we thus investigated its role in COPD. METHODS: We used granulocyte-macrophage colony-stimulating factor (GM-CSF) to induce peripheral blood mo…	2019-09	2023-04-03 23:03:17	2023-04-13 01:45:39		109015			117		Biomed Pharmacother								english							Place: France PMID: 31207576 tex.copyright: Copyright © 2019 The Authors. Published by Elsevier Masson SAS.. All rights reserved.		;	https://d.wanfangdata.com.cn/periodical/ChlQZXJpb2RpY2FsRU5HTmV3UzIwMjMwMzI0EiAyN2RjNGY2NjJjMTdhYjIxOTIxNWI0M2ExYjAwZThjNBoId2NieWh6a20%3D; http://ovidsp.ovid.com/ovidweb.cgi?T=JS&PAGE=reference&D=emed20&NEWS=N&AN=2002110261	*Cell Polarity/genetics; *chronic obstructive lung disease; *long untranslated RNA/ec [Endogenous Compound]; *macrophage; *mir155 host gene/ec [Endogenous Compound]; *polarization; 00Others; 00Unclear; article; chronic obstructive lung disease; Chronic obstructive pulmonary disease; Chronic obstructive pulmonary disease Macrophage polarization MIR155HG; Chronic Obstructive/*genetics; controlled s…
WJK3LKKE	RNA00882	2019	Liu, Zengfang; Mei, Linghua; He, Zhaoping	Long non-coding RNA00882 contributes to platelet-derived growth factor-induced proliferation of human fetal airway smooth muscle cells by enhancing Wnt/<span class="nocase">β</span>-Catenin signaling via sponging miR-3619-5p.	Biochemical and biophysical research communications		1090-2104 0006-291X	10.1016/j.bbrc.2019.04.106		Long non-coding RNAs (lncRNAs) are emerging as novel and critical regulators in the pathogenesis of asthma. However, the precise role of lncRNAs in pediatric asthma remains largely unknown. In this study, we aimed to investigate the biological function of lncRNA00882 (LINC00882) in regulating the proliferation of fetal airway smooth muscle (ASM) cells, which play an important role in airway remod…	2019-06	2023-04-03 23:03:19	2023-04-13 01:42:01		9–15		1	514		Biochem Biophys Res Commun								english							Place: United States PMID: 31014672 tex.copyright: Copyright © 2019 Elsevier Inc. All rights reserved.				*Wnt Signaling Pathway; 00NonClinic; 00Unclear; Airway Remodeling; Airway smooth muscle cell; Asthma; Asthma/genetics; Cell Line; Cell Proliferation; Down-Regulation; Humans; LINC00882; Long Noncoding/*genetics; MicroRNAs/*genetics; miR-3619–5p; Myocytes; Myocytes, Smooth Muscle/*cytology/metabolism; Platelet-Derived Growth Factor/*metabolism; RNA; RNA, Long Noncoding/*genetics; Smooth Muscle/*cy…
ICIRSSTB	NEAT1	2019	Ming, Xiaoyan; Duan, Weizhe; Yi, Wei	Long non-coding RNA NEAT1 predicts elevated chronic obstructive pulmonary disease (COPD) susceptibility and acute exacerbation risk, and correlates with higher disease severity, inflammation, and lower miR-193a in COPD patients.	International journal of clinical and experimental pathology		1936-2625			This study aimed to explore the value of long non-coding RNA nuclear enriched abundant transcript 1 (lnc-NEAT1) in predicting chronic obstructive pulmonary disease (COPD) susceptibility and acute exacerbation risk, and to investigate the correlation of lnc-NEAT1 with disease severity, inflammation level, and miR-193a in COPD patients. 90 AECOPD patients, 90 stable COPD patients and 90 healthy con…	2019	2023-04-03 23:03:24	2023-04-06 02:17:33		2837–2848		8	12		Int J Clin Exp Pathol								english							Place: United States PMID: 31934120 tex.copyright: IJCEP Copyright © 2019. tex.pmcid: PMC6949709		/Users/lin/Zotero/storage/ST6J9TXC/Ming et al_2019_Long non-coding RNA NEAT1 predicts elevated chronic obstructive pulmonary.pdf		00Included; Acute exacerbation of COPD; inflammation; lncRNA NEAT1; miR-193a; severity	⛔ No DOI found
D8AVIR82	NR-026690, ENST00000447867	2019	Qi, Xuefei; Chen, Huilong; Fu, Bohua; Huang, Zhenli; Mou, Yong; Liu, Juan; Xu, Yongjian; Xiong, Weining; Cao, Yong	LncRNAs NR-026690 and ENST00000447867 are upregulated in CD4(+) T cells in patients with acute exacerbation of COPD.	International journal of chronic obstructive pulmonary disease		1178-2005 1176-9106	10.2147/COPD.S191815		OBJECTIVE: The aim of the study was to determine the expression profile of long noncoding RNAs (lncRNAs) in CD4(+) T cells from COPD patients and explore the clinical value of the lncRNAs. METHODS: First, microarray analysis was performed. Differentially expressed lncRNAs were validated by quantitative real-time reverse transcription-PCR (qRT-PCR) in samples from 56 patients with acute exacerbati…	2019	2023-04-03 23:03:27	2023-04-06 02:19:38		699–711			14		Int J Chron Obstruct Pulmon Dis								english							Place: New Zealand PMID: 30988604 tex.pmcid: PMC6440447		; /Users/lin/Zotero/storage/WY4I927F/Qi et al_2019_LncRNAs NR-026690 and ENST00000447867 are upregulated in CD4(+) T cells in.pdf	http://ovidsp.ovid.com/ovidweb.cgi?T=JS&PAGE=reference&D=emed20&NEWS=N&AN=2001967272	*CD4+ T lymphocyte; *chronic obstructive lung disease/et [Etiology]; *disease exacerbation; *long noncoding RNA ENST00000447867/ec [Endogenous Compound]; *long noncoding RNA NR 026690/ec [Endogenous Compound]; *long untranslated RNA/ec [Endogenous Compound]; 00Included; aged; Aged; article; Case-Control Studies; CD4-Positive T-Lymphocytes/*metabolism; CD4(+) T cell; CD4+ T cell; CD4+ T lymphocyte…
G25EFMAJ	THRIL	2019	Wang, Yan'e; Fu, Xiaoxing; Yu, Bo; Ai, Fen	Long non-coding RNA THRIL predicts increased acute respiratory distress syndrome risk and positively correlates with disease severity, inflammation, and mortality in sepsis patients.	Journal of clinical laboratory analysis		1098-2825 0887-8013	10.1002/jcla.22882		BACKGROUND: This present study aimed to investigate the correlation of long non-coding RNA THRIL (lnc-THRIL) with acute respiratory distress syndrome (ARDS) risk, disease severity, inflammation, and mortality in sepsis patients. METHODS: A total of 109 sepsis patients admitted to intensive care units were consecutively recruited, and their blood samples were collected. After admission, patients w…	2019-07	2023-04-03 23:03:34	2023-04-13 01:41:33		e22882		6	33		J Clin Lab Anal								english							Place: United States PMID: 31257645 tex.copyright: © 2019 The Authors. Journal of Clinical Laboratory Analysis Published by Wiley Periodicals, Inc. tex.pmcid: PMC6642293			http://ovidsp.ovid.com/ovidweb.cgi?T=JS&PAGE=reference&D=emed20&NEWS=N&AN=628405401	*adult respiratory distress syndrome/co [Complication]; *adult respiratory distress syndrome/et [Etiology]; *disease severity; *inflammation; *long untranslated RNA/ec [Endogenous Compound]; *mortality; *risk assessment; *RNA THRIL/ec [Endogenous Compound]; *sepsis/ep [Epidemiology]; *sepsis/et [Etiology]; 00NonCOPD; 00Unclear; adult; adult respiratory distress syndrome; Aged; APACHE; article; bl…
B75CVTCZ	HOTAIR	2019	Xia, Haibo; Xue, Junchao; Xu, Hui; Lin, Min; Shi, Ming; Sun, Qian; Xiao, Tian; Dai, Xiangyu; Wu, Lu; Li, Junjie; Xiang, Quanyong; Tang, Huanwen; Bian, Qian; Liu, Qizhan	Andrographolide antagonizes the cigarette smoke-induced epithelial-mesenchymal transition and pulmonary dysfunction through anti-inflammatory inhibiting HOTAIR.	Toxicology		1879-3185 0300-483X	10.1016/j.tox.2019.05.009		In cells of the lung surface, cigarette smoke (CS) induces inflammatory and epithelial-mesenchymal transition (EMT), effects that are related to pulmonary dysfunction and Chronic obstructive pulmonary disease (COPD). However, the molecular mechanisms involved remain largely unknown, and potential therapeutic approaches are under development. In the present study, with cell culture and animal stud…	2019-06	2023-04-03 23:03:39	2023-04-13 23:11:59		84–94			422										english							Place: Ireland PMID: 31128153 tex.copyright: Copyright © 2019 Elsevier B.V. All rights reserved.			http://ovidsp.ovid.com/ovidweb.cgi?T=JS&PAGE=reference&D=emed20&NEWS=N&AN=2002023876	*airway remodeling; *andrographolide; *chronic obstructive lung disease; *cigarette smoke; *cigarette smoking; *epithelial mesenchymal transition; *pneumonia; *Tobacco Products; 00Animals; 00Included; 00Unclear; airway remodeling; Airway remodeling; Airway Remodeling/drug effects; andrographolide; Andrographolide; animal cell; animal experiment; animal model; animal tissue; Animals; Anti-Inflamma…
5BBZP7QD	COPDA1	2019	Zheng, Mengning; Hong, Wei; Gao, Mi; Yi, Erkang; Zhang, Jiahuan; Hao, Binwei; Liang, Chunxiao; Li, Xing; Li, Chenglong; Ye, Xiuqin; Liao, Baoling; He, Fang; Zhou, Yumin; Li, Bing; Ran, Pixin	Long Noncoding RNA COPDA1 Promotes Airway Smooth Muscle Cell Proliferation in Chronic Obstructive Pulmonary Disease.	American journal of respiratory cell and molecular biology		1535-4989 1044-1549	10.1165/rcmb.2018-0269OC		Abnormal expression of long noncoding RNAs (lncRNAs) has been confirmed to be associated with many diseases, including chronic obstructive pulmonary disease (COPD). To gain better understanding of the mechanism of COPD, we investigated the lncRNA and mRNA profiles in the lung tissue of patients with COPD. According to the analysis, one of the significantly different lncRNAs, COPDA1, might partici…	2019-11	2023-04-03 23:03:45	2023-04-13 01:40:34		584–596		5	61		Am J Respir Cell Mol Biol								english							Place: United States PMID: 31050548		;	https://d.wanfangdata.com.cn/periodical/ChlQZXJpb2RpY2FsRU5HTmV3UzIwMjMwMzI0EiBkY2U3NTg0ZjNhZDIzYzYxY2QxMmViOGJmZGE0MzIzNBoId2NieWh6a20%3D; http://ovidsp.ovid.com/ovidweb.cgi?T=JS&PAGE=reference&D=emed20&NEWS=N&AN=2003678425	*airway smooth muscle cell; *cell proliferation; *chronic obstructive lung disease; *long untranslated RNA/ec [Endogenous Compound]; 00NonClinic; 00Unclear; adult; Airway Remodeling/*genetics; airway smooth muscle cell; article; body mass; calcium cell level; cell proliferation; Cell Proliferation/drug effects/*genetics; chronic obstructive lung disease; chronic obstructive pulmonary disease; chr…
6SAEK69D	MEG3	2019	LI Xing;WANG Lan-ying;XU Ya-nan;ZHAN Rui	Correlation Study between LncRNA Meg3 and COPD Airway Remodeling Induced by Atmospheric Fine Particles	World Latest Medicine Information		1671-3141	10.19613/j.cnki.1671-3141.2019.51.001		Objective To explore effect of molecular biological factors and atmospheric fine particles in development of COPD patients. Methods Choose LncRNA meg3 in peripheral blood of COPD patients and healthy people wiht bioinformatics method, and detect expression level. After increasing concentration of atmospheric fine particles, observe hospital stay changes of healthy people and COPD patients. Result…	2019	2023-04-03 23:03:22	2023-04-13 01:37:34		1–2		51 vo 19											chinese							tex.lccn: 11-9234/R			https://d.wanfangdata.com.cn/periodical/ChlQZXJpb2RpY2FsQ0hJTmV3UzIwMjMwMzIxEhFzanp4eXktZTIwMTk1MTAwMRoId2NieWh6a20%3D	00Others; 00Unclear; COPD; Fine particles; Lnc RNA meg3; LncRNA meg3; LncRNAmeg3 细颗粒物 COPD; 细颗粒物	⛔ No DOI found
C38ABNQ5	MEG3	2020	Bi, Hui; Wang, Gui; Li, Zhiying; Zhou, Lin; Zhang, Ming; Ye, Jiru; Wang, Zhigang	Long Noncoding RNA (lncRNA) Maternally Expressed Gene 3 (MEG3) Participates in Chronic Obstructive Pulmonary Disease through Regulating Human Pulmonary Microvascular Endothelial Cell Apoptosis.	Medical science monitor : international medical journal of experimental and clinical research		1643-3750 1234-1010	10.12659/MSM.920793		BACKGROUND Chronic obstructive pulmonary disease (COPD), a general airway disease, is featured by progressive and chronic immunoreaction in the lung. Increasing evidences have showed that cigarette smoking is the main reason in the COPD progression, and human pulmonary microvascular endothelial cell (HPMEC) apoptosis often be observed in COPD, while its pathogenesis is not yet fully described. Up…	2020-03	2023-04-03 23:02:59	2023-04-13 01:36:56		e920793			26		Med Sci Monit								english							Place: United States PMID: 32201430 tex.pmcid: PMC7111098			http://ovidsp.ovid.com/ovidweb.cgi?T=JS&PAGE=reference&D=emed21&NEWS=N&AN=2006058482	*apoptosis; *capillary endothelial cell; *chronic obstructive lung disease; *gene expression; *gene expression system; *long untranslated RNA/ec [Endogenous Compound]; *Maternally Expressed Gene 3; *RNA; *RNA, Long Noncoding; 00NonClinic; 00Unclear; apoptosis; Apoptosis; Apoptosis/physiology; article; capillary endothelial cell; caspase 3; caspase 3/ec [Endogenous Compound]; Cells; Cells, Culture…	⛔ No DOI found
8HVI7H2W	OIP5-AS1	2020	Cai, Xing-Jun; Huang, Lin-Hui; Zhu, Yi-Ke; Huang, Yi-Jiang	LncRNA OIP5-AS1 aggravates house dust mite-induced inflammatory responses in human bronchial epithelial cells via the miR-143-3p/HMGB1 axis.	Molecular medicine reports		1791-3004 1791-2997	10.3892/mmr.2020.11536		Bronchial asthma poses a serious threat to human health. Previous studies have documented the role of long non-coding RNAs (lncRNAs) in asthma. However, the molecular mechanism underlying bronchial asthma remains unclear. The aim of the present study was to evaluate the role of the lncRNA Opa-interacting protein 5 antisense RNA1 (OIP5-AS1) in the house dust mite-induced inflammatory response in h…	2020-12	2023-04-03 23:03:00	2023-04-13 01:36:15		4509–4518		6	22		Mol Med Rep								english							Place: Greece PMID: 33174035 tex.pmcid: PMC7646745				00NonCOPD; 00Unclear; Alveolar Epithelial Cells/metabolism; Animals; Apoptosis/genetics; Asthma/*genetics/pathology; Bronchi/immunology/*metabolism; Cell Line; Epithelial Cells/metabolism; HMGB1 Protein/metabolism; Humans; Inflammation/genetics; Long Noncoding/*genetics/metabolism; MicroRNAs/genetics; Pyroglyphidae/pathogenicity; RNA; RNA, Long Noncoding/*genetics/metabolism; Signal Transduction/…
6YCDL8CJ	PACER	2020	Du, X.-H.; Li, S.-S.; Xiong, G.-S.; Yang, G.-M.; Shen, W.; Sun, S.-B.; Ye, X.-L.; Li, L.; Weng, Z.-Y.	Therapeutic efficacy of dexmedetomidine on chronic obstructive pulmonary disease via downregulating lncRNA PACER.	European review for medical and pharmacological sciences		2284-0729 1128-3602	10.26355/eurrev_202012_24200		OBJECTIVE: The aim of the study was to clarify the therapeutic mechanism of Dexmedetomidine (DEX) on the chronic obstructive pulmonary disease (COPD) and its regulatory effect on long non-coding RNA (lncRNA) PACER. PATIENTS AND METHODS: Serum level of PACER in COPD patients was detected by quantitative real-time polymerase chain reaction (qRT-PCR). The diagnostic potential of PACER in COPD was as…	2020-12	2023-04-03 23:03:05	2023-04-06 03:19:30		12963–12970		24	24		Eur Rev Med Pharmacol Sci								english							Place: Italy PMID: 33378047		/Users/lin/Zotero/storage/CGZ8KJX3/Du et al_2020_Therapeutic efficacy of dexmedetomidine on chronic obstructive pulmonary.pdf; ; ;	http://ovidsp.ovid.com/ovidweb.cgi?T=JS&PAGE=reference&D=emexb&NEWS=N&AN=633894300; http://ovidsp.ovid.com/ovidweb.cgi?T=JS&PAGE=reference&D=emed22&NEWS=N&AN=2010740838; http://ovidsp.ovid.com/ovidweb.cgi?T=JS&PAGE=reference&D=emed22&NEWS=N&AN=2010722070	*chronic obstructive lung disease; *chronic obstructive lung disease/dt [Drug Therapy]; *dexmedetomidine; *dexmedetomidine/dt [Drug Therapy]; *dexmedetomidine/pd [Pharmacology]; *down regulation; *drug efficacy; *drug mechanism; *gene control; *long non coding RNA PACER/ec [Endogenous Compound]; *long untranslated RNA; *long untranslated RNA PACER/ec [Endogenous Compound]; *long untranslated RNA/…	⚠️ Invalid DOI
HXI3GMUP	SNHG3	2020	Jian-Guang Xu; Jie Zhao; Yi-Xiu Yang; Fei Chen; Liang Huang; Xiu-Kuan Li; Duo-Jian Guo; Juan Sun; Xiao-Man Zhou; Jian-Fang Liu; Qiong Feng; Hui-Fang Shi; Yi-Peng Ding; Jian-Guang Xu; Jie Zhao; Yi-Xiu Yang; Fei Chen; Liang Huang; Xiu-Kuan Li; Duo-Jian Guo;	Expression and clinical significance of lncRNA SNHG3 in peripheral blood mononuclear cells of patients with chronic obstructive pulmonary disease	Journal of Hainan Medical University		1007-1237			Objective: To investigate the expression of lncRNA SNHG3 in peripheral blood mononuclear cells of patients with chronic obstructive pulmonary disease (COPD), and to explore its clinical significance with chronic obstructive pulmonary disease. Methods: Mononuclear cells were collected from 120 patients with COPD and 110 normal controls. The expression of lncRNA SNHG3 in peripheral blood mononuclea…	2020	2023-04-03 23:02:56	2023-04-13 01:35:36		26-29		2	26										eng											00Others; 00Unclear; Clinical indicators; COPD; COPD SNHG3 mononuclear cells clinical indicators; COPD SNHG3 单个核细胞 临床指标; Mononuclear cells; SNHG3; 临床指标; 单个核细胞	⛔ No DOI found
DRJKYULP	MALAT1	2020	Liu, Shuang; Liu, Min; Dong, Lixia	The clinical value of lncRNA MALAT1 and its targets miR-125b, miR-133, miR-146a, and miR-203 for predicting disease progression in chronic obstructive pulmonary disease patients.	Journal of clinical laboratory analysis		1098-2825 0887-8013	10.1002/jcla.23410		OBJECTIVE: The study aimed to explore the correlations of long non-coding RNA MALAT1 (lncRNA MALAT1) and its targets microRNA (miR)-125b, miR-133, miR-146a, and miR-203 with acute exacerbation risk, inflammation, and disease severity of chronic obstructive pulmonary disease (COPD). METHODS: Plasma samples were obtained from 120 acute exacerbation COPD (AECOPD) patients, 120 stable COPD patients, …	2020-09	2023-04-03 23:03:20	2023-04-06 02:00:18		e23410		9	34		J Clin Lab Anal								english							Place: United States PMID: 32583510 tex.copyright: © 2020 The Authors. Journal of Clinical Laboratory Analysis Published by Wiley Periodicals LLC. tex.pmcid: PMC7521228		; ; /Users/lin/Zotero/storage/BHSL6H58/Liu et al_2020_The clinical value of lncRNA MALAT1 and its targets miR-125b, miR-133,.pdf	http://ovidsp.ovid.com/ovidweb.cgi?T=JS&PAGE=reference&D=emexb&NEWS=N&AN=632191645; http://ovidsp.ovid.com/ovidweb.cgi?T=JS&PAGE=reference&D=emed21&NEWS=N&AN=2005418419	*cancer patient; *chronic obstructive lung disease; *chronic obstructive lung disease/di [Diagnosis]; *inflammation; *long untranslated RNA; *long untranslated RNA/ec [Endogenous Compound]; *lung adenocarcinoma; *metastasis; *microRNA 125b; *microRNA 146a; 00Included; adult; aged; Aged; airway obstruction; analysis of variance; area under the curve; article; asthma; Biomarkers/*analysis; body mas…
2BGH9FI6	LINC00612	2020	Luo, Jun; Li, Li; Hu, Die; Zhang, Xian	LINC00612/miR-31-5p/Notch1 Axis Regulates Apoptosis, Inflammation, and Oxidative Stress in Human Pulmonary Microvascular Endothelial Cells Induced by Cigarette Smoke Extract.	International journal of chronic obstructive pulmonary disease		1178-2005 1176-9106	10.2147/COPD.S255696		BACKGROUND: Long non-coding RNAs (lncRNAs) have been reported as key regulators in chronic obstructive pulmonary disease (COPD). However, the precise role of LINC00612 remains unclear. METHODS: The real-time quantitative polymerase chain reaction (RT-qPCR) was used to quantify the expression levels of LINC00612, miR-31-5p, and Notch homolog 1 (Notch1) in lung tissues and cells. Under a cigarette …	2020	2023-04-03 23:03:22	2023-04-13 00:58:05		2049–2060			15		Int J Chron Obstruct Pulmon Dis								english							Place: New Zealand PMID: 32921999 tex.copyright: © 2020 Luo et al. tex.pmcid: PMC7457876			http://ovidsp.ovid.com/ovidweb.cgi?T=JS&PAGE=reference&D=emed21&NEWS=N&AN=2004989973	*apoptosis; *capillary endothelial cell; *chronic obstructive lung disease; *cigarette smoke; *gene function; *inflammation; *long noncoding RNA LINC00612; *long untranslated RNA; *microRNA 31; *MicroRNAs/genetics/metabolism; *Notch1 receptor; *oxidative stress; *protein function; *Pulmonary Disease; *Pulmonary Disease, Chronic Obstructive/genetics; *pulmonary microvascular endothelial cell; 00Ot…
E78HLC2C	NNT-AS1	2020	Mei, Jingjing; Zhang, Yuan; Lu, Shuangshuang; Wang, Jing	Long non-coding RNA NNT-AS1 regulates proliferation, apoptosis, inflammation and airway remodeling of chronic obstructive pulmonary disease via targeting miR-582-5p/FBXO11 axis.	Biomedicine & Pharmacotherapy		1950-6007 0753-3322	10.1016/j.biopha.2020.110326		BACKGROUND: Chronic obstructive pulmonary disease (COPD) is a kind of chronic lung disease that mainly induced by smoking-caused inflammation. Long non-coding RNAs (lncRNAs) have been reported to play a part in the course of pulmonary diseases. Here, we studied the role of lncRNA NNT-AS1 in the development of COPD. MATERIALS: qRT-PCR analysis and ELISA assay were applied to evaluate the expressio…	2020-09	2023-04-03 23:03:24	2023-04-12 13:15:31		110326			129		Biomed Pharmacother								english							Place: France PMID: 32768929 tex.copyright: Copyright © 2020 The Authors. Published by Elsevier Masson SAS.. All rights reserved.		;	https://d.wanfangdata.com.cn/periodical/ChlQZXJpb2RpY2FsRU5HTmV3UzIwMjMwMzI0EiA1NjE1MTlkNTI2NmM1MDJiODE2OGNjNTZkNGUxZTgzYRoId2NieWh6a20%3D%20DO; http://ovidsp.ovid.com/ovidweb.cgi?T=JS&PAGE=reference&D=emed21&NEWS=N&AN=2006915980	*airway remodeling; *Airway Remodeling; *Apoptosis; *Cell Proliferation; *chronic obstructive lung disease; *FBXO11 protein/ec [Endogenous Compound]; *long noncoding RNA nnt as1/ec [Endogenous Compound]; *long untranslated RNA/ec [Endogenous Compound]; *microRNA 582 5p/ec [Endogenous Compound]; *microRNA/ec [Endogenous Compound]; *protein/ec [Endogenous Compound]; 00Others; 00Unclear; 16HBE14o- c…
6R23426G	SNHG5	2020	Shen, Qin; Zheng, Jiao; Wang, Xueling; Hu, Wen; Jiang, Yongjie; Jiang, Yongliang	LncRNA SNHG5 regulates cell apoptosis and inflammation by miR-132/PTEN axis in COPD.	Biomedicine & Pharmacotherapy		1950-6007 0753-3322	10.1016/j.biopha.2020.110016		Long non-coding RNAs small nucleolar RNA host gene 5 (lncRNA SNHG5) plays well-defined roles in the malignant progression. However, the roles of SNHG5 in chronic obstructive pulmonary disease (COPD) progression remain unclear. In the present study, SNHG5 expression was low expressed in COPD tissues and positively correlated with low forced expiratory volume in one second (FEV1)% in patients. Subs…	2020-06	2023-04-03 23:03:30	2023-04-12 13:04:40		110016			126		Biomed Pharmacother								english							Place: France PMID: 32145584 tex.copyright: Copyright © 2020 The Authors. Published by Elsevier Masson SAS.. All rights reserved.		;	https://d.wanfangdata.com.cn/periodical/ChlQZXJpb2RpY2FsRU5HTmV3UzIwMjMwMzI0EiBhOTk2MTQ4MmEwZTNkMDRkNWU0ZTc5YTNhZjY3OTE1NBoId2NieWh6a20%3D; http://ovidsp.ovid.com/ovidweb.cgi?T=JS&PAGE=reference&D=emed21&NEWS=N&AN=2005118024	*apoptosis; *chronic obstructive lung disease; *inflammation; *long non coding rnas small nucleolar rna host gene 5/ec [Endogenous Compound]; *long untranslated RNA/ec [Endogenous Compound]; *microRNA 132/ec [Endogenous Compound]; *phosphatidylinositol 3,4,5 trisphosphate 3 phosphatase/ec [Endogenous Compound]; *small nucleolar RNA/ec [Endogenous Compound]; 00Others; 00Unclear; 16HBE14o- cell lin…
ABX65LU6	MIR155HG	2020	Song, Jie; Wang, Qihu; Zong, Liguo	LncRNA MIR155HG contributes to smoke-related chronic obstructive pulmonary disease by targeting miR-128-5p/BRD4 axis.	Bioscience reports		1573-4935 0144-8463	10.1042/BSR20192567		Chronic obstructive pulmonary disease (COPD) is a common airway disease characterized by an exaggerated pulmonary inflammatory response. Long noncoding MIR155 host gene (lncRNA MIR155HG) has been identified to be related to the macrophage polarization in COPD. However, the detailed function of MIR155HG in cigarette smoke (CS)-mediated COPD remains largely unknown. The expression level of MIR155HG…	2020-03	2023-04-03 23:03:31	2023-04-12 13:00:11				3	40		Biosci Rep								english							Place: England PMID: 32129458 tex.copyright: © 2020 The Author(s). tex.pmcid: PMC7070147		;	http://ovidsp.ovid.com/ovidweb.cgi?T=JS&PAGE=reference&D=emexb&NEWS=N&AN=631151756; http://ovidsp.ovid.com/ovidweb.cgi?T=JS&PAGE=reference&D=emed21&NEWS=N&AN=2005280751	*bromodomain containing 4/ec [Endogenous Compound]; *chronic obstructive lung disease; *chronic obstructive lung disease/et [Etiology]; *cigarette smoking; *gene targeting; *long untranslated RNA; *long untranslated RNA MIR155HG/ec [Endogenous Compound]; *long untranslated RNA/ec [Endogenous Compound]; *microRNA 128 5p/ec [Endogenous Compound]; *microRNA 155; *microRNA/ec [Endogenous Compound]; *…
LESUUQ9E	LINC00987	2020	Wang, Yuanyuan; Chen, Jingjing; Chen, Wei; Liu, Ling; Dong, Mei; Ji, Juan; Hu, Die; Zhang, Nianzhi	LINC00987 Ameliorates COPD by Regulating LPS-Induced Cell Apoptosis, Oxidative Stress, Inflammation and Autophagy Through Let-7b-5p/SIRT1 Axis.	International journal of chronic obstructive pulmonary disease		1178-2005 1176-9106	10.2147/COPD.S276429		BACKGROUND: Chronic obstructive pulmonary disease (COPD) is the third cause of disease-related death and brings a heavy burden to human health. Long non-coding RNA (lncRNA) was revealed to participate in COPD pathogenesis. This study aims to establish the effects and regulatory mechanism of lncRNA long intergenic non-coding 00987 (LINC00987) in lipopolysaccharide (LPS)-induced apoptosis, oxidativ…	2020	2023-04-03 23:03:35	2023-04-13 05:08:57		3213–3225			15		Int J Chron Obstruct Pulmon Dis								english							Place: New Zealand PMID: 33311978 tex.copyright: © 2020 Wang et al. tex.pmcid: PMC7726835		; /Users/lin/Zotero/storage/F5E4MGFY/Wang et al_2020_LINC00987 Ameliorates COPD by Regulating LPS-Induced Cell Apoptosis, Oxidative.pdf	http://ovidsp.ovid.com/ovidweb.cgi?T=JS&PAGE=reference&D=emed21&NEWS=N&AN=2005604991	*apoptosis; *autophagy (cellular); *chronic obstructive lung disease/di [Diagnosis]; *chronic obstructive lung disease/dt [Drug Therapy]; *inflammation; *lipopolysaccharide/ec [Endogenous Compound]; *MicroRNAs/genetics/metabolism; *oxidative stress; *Pulmonary Disease; *Pulmonary Disease, Chronic Obstructive/genetics; *sirtuin 1/ec [Endogenous Compound]; 00Included; apoptosis; Apoptosis; article;…
7N46F794	PVT1	2020	Wang, Yujun; Lyu, Xiaoyu; Wu, Xiaoling; Yu, Li; Hu, Ke	Long non-coding RNA PVT1, a novel biomarker for chronic obstructive pulmonary disease progression surveillance and acute exacerbation prediction potentially through interaction with microRNA-146a.	Journal of clinical laboratory analysis		1098-2825 0887-8013	10.1002/jcla.23346		OBJECTIVE: This study aimed to investigate the abilities of long non-coding RNA PVT1 (lnc-PVT1) and microRNA-146a (miR-146a) in predicting chronic obstructive pulmonary disease (COPD) susceptibility and acute exacerbation risk, moreover, to explore the association of lnc-PVT1 with disease severity, inflammation, and miR-146a in patients with COPD. METHODS: A total of 80 acute exacerbation of COPD…	2020-08	2023-04-03 23:03:34	2023-04-06 02:16:00		e23346		8	34		J Clin Lab Anal								english							Place: United States PMID: 32342557 tex.copyright: © 2020 The Authors. Journal of Clinical Laboratory Analysis Published by Wiley Periodicals, Inc. tex.pmcid: PMC7439356		; /Users/lin/Zotero/storage/GQVQLYRV/Wang et al_2020_Long non-coding RNA PVT1, a novel biomarker for chronic obstructive pulmonary.pdf	http://ovidsp.ovid.com/ovidweb.cgi?T=JS&PAGE=reference&D=emed21&NEWS=N&AN=2004786804	*chronic obstructive lung disease; *disease exacerbation; *long untranslated RNA PVT1/ec [Endogenous Compound]; *long untranslated RNA/ec [Endogenous Compound]; *microRNA 146a/ec [Endogenous Compound]; *Pulmonary Disease; *Pulmonary Disease, Chronic Obstructive/blood/diagnosis/epidemiology/pathology; 00Included; acute exacerbation risk; aged; Aged; article; Biomarkers/blood; blood sampling; case …
RI4ZEZZU	Lnc-IL7R	2020	Wu, Sheng-Ming; Feng, Po-Hao; Chuang, Hsiao-Chi; Ho, Shu-Chuan; Fan Chung, Kian; Chen, Kuan-Yuan; Wu, Guang-Sing; Chen, Tzu-Tao; Tseng, Chien-Hua; Liu, Wen-Te; Lee, Kang-Yun	Impaired lnc-IL7R modulatory mechanism of Toll-like receptors is associated with an exacerbator phenotype of chronic obstructive pulmonary disease.	The FASEB journal : official publication of the Federation of American Societies for Experimental Biology		1530-6860 0892-6638	10.1096/fj.202000632R		Patients with chronic obstructive pulmonary disease (COPD) are susceptible to bacterial infections, which worsen lung inflammation and contribute to lung function decline and acute exacerbation. Long noncoding (lnc) RNAs are emerging regulators of inflammation with unknown clinical relevance. Herein, we report that levels of the Toll-like receptor (TLR)-related lnc interleukin (IL) 7 receptor (IL…	2020-10	2023-04-03 23:03:37	2023-04-06 02:30:09		13317–13332		10	34		FASEB J								english							Place: United States PMID: 32780913 tex.copyright: © 2020 Federation of American Societies for Experimental Biology.		; /Users/lin/Zotero/storage/PGY5Z2Q5/Wu et al_2020_Impaired lnc-IL7R modulatory mechanism of Toll-like receptors is associated.pdf	http://ovidsp.ovid.com/ovidweb.cgi?T=JS&PAGE=reference&D=emed21&NEWS=N&AN=2005818427	*chronic obstructive lung disease; *disease exacerbation; *interleukin 7 receptor/ec [Endogenous Compound]; *long untranslated RNA/ec [Endogenous Compound]; *phenotype; *Phenotype; *toll like receptor 2/ec [Endogenous Compound]; *toll like receptor 4/ec [Endogenous Compound]; 00Included; Acetylation; adult; aged; Aged; airway epithelium cell; Alveolar Epithelial Cells/metabolism; Alveolar/metabol…
V3NYQ3DY	MEG3	2020	Wu, Xiaoling; Chen, Dan; Yu, Li	The value of circulating long non-coding RNA maternally expressed gene 3 as a predictor of higher acute respiratory distress syndrome risk and 28-Day mortality in sepsis patients.	Journal of clinical laboratory analysis		1098-2825 0887-8013	10.1002/jcla.23488		OBJECTIVE: This study was to evaluate the potential of long non-coding RNA maternally expressed gene 3 (lncRNA MEG3) in predicting acute respiratory distress syndrome (ARDS) risk and its correlation with prognosis in sepsis patients. METHODS: The plasma samples were obtained from 112 sepsis patients within 24 hours after admission and 100 healthy controls (HCs) at enrollment. The lncRNA MEG3 expr…	2020-11	2023-04-03 23:03:38	2023-04-12 13:22:11		e23488		11	34		J Clin Lab Anal								english							Place: United States PMID: 32844492 tex.copyright: © 2020 The Authors. Journal of Clinical Laboratory Analysis published by Wiley Periodicals LLC. tex.pmcid: PMC7676220			http://ovidsp.ovid.com/ovidweb.cgi?T=JS&PAGE=reference&D=emed21&NEWS=N&AN=2005965601	*adult respiratory distress syndrome/di [Diagnosis]; *long untranslated RNA/ec [Endogenous Compound]; *Maternally Expressed Gene 3/ec [Endogenous Compound]; *mortality; *mortality risk; *prognosis; *Respiratory Distress Syndrome/blood/diagnosis/epidemiology/etiology; *risk assessment; *Sepsis/blood/complications/diagnosis/epidemiology; *sepsis/ep [Epidemiology]; 00NonCOPD; 00Unclear; adult; Adult…
ZW2IS2S3	MALAT1	2020	Yan, L.-P.; Liu, Z.-B.; Wu, M.; Ge, Y.-P.; Zhang, Q.	Effect of lncRNA MALAT1 expression on survival status of elderly patients with severe pneumonia.	European review for medical and pharmacological sciences		2284-0729 1128-3602	10.26355/eurrev_202004_20865		OBJECTIVE: The aim of this study was to explore the relationship between serum MALAT1 level and clinical features of elderly patients with severe pneumonia and its impact on patients' survival. PATIENTS AND METHODS: A total of 150 elderly patients with severe pneumonia were enrolled in this study. According to patients' prognosis, enrolled subjects were divided into two groups, including death gr…	2020-04	2023-04-03 23:03:40	2023-04-13 05:07:52		3959–3964		7	24		Eur Rev Med Pharmacol Sci								english							Place: Italy PMID: 32329872				00NonClinic; 00Unclear; Aged; Female; Humans; Long Noncoding/blood/*genetics/metabolism; Male; Pneumonia/blood/*genetics/metabolism; RNA; RNA, Long Noncoding/blood/*genetics/metabolism; Severity of Illness Index; Survival Rate
Q2S2UBVA	MCM3AP	2020	Zhao, Kaishun; Tu, Chunlin; Liang, Kaiyi; Li, Ying; Yu, Yanfang	Long noncoding RNA MCM3AP antisense RNA 1 is downregulated in chronic obstructive pulmonary disease and regulates human bronchial smooth muscle cell proliferation.	The Journal of international medical research		1473-2300 0300-0605	10.1177/0300060520935215		OBJECTIVES: This study aimed to investigate the involvement of MCM3AP antisense RNA 1 (MCM3AP-AS1) in chronic obstructive pulmonary disease (COPD). METHODS: The expression levels of plasma MCM3AP-AS1 in COPD patients and healthy controls were measured by quantitative PCR before treatment and at 3 months after the initiation of treatment (post-treatment) from COPD patients. The role of MCM3AP-AS1 …	2020-09	2023-04-03 23:03:43	2023-04-12 11:20:06		300060520935215		9	48		J Int Med Res								english							Place: England PMID: 32940099 tex.pmcid: PMC7503009			http://ovidsp.ovid.com/ovidweb.cgi?T=JS&PAGE=reference&D=emed21&NEWS=N&AN=2006725976	*Acetyltransferases; *chronic obstructive lung disease/dt [Drug Therapy]; *Intracellular Signaling Peptides and Proteins; *long untranslated RNA/ec [Endogenous Compound]; *MCM3AP antisense RNA 1/ec [Endogenous Compound]; *MicroRNAs; *Pulmonary Disease; *Pulmonary Disease, Chronic Obstructive/genetics/metabolism; *RNA; *RNA, Long Noncoding/genetics; 00Others; 00Unclear; adult; aged; airway remodel…
4MR976VL	PVT1	2020	WU Hao;LI Ping;MAO Shisuo	The serum lncRNA PVT1 level in elderly patients with COPD at different stages and its correlation with lung function	Chongqing Medicine		1671-8348			Objective To analyse the serum level of long non-coding RNA plasmacytoma variant translocation 1 gene（lncRNA PVT1）in elderly patients with chronic obstructive pulmonary disease（COPD）in different stages and its correlation with lung function.Methods A total of 146 elderly patients with COPD admitted to this hospital from May 2017 to October 2019 were selected,including 85 patients in stable phase（…	2020	2023-04-03 23:03:38	2023-04-12 11:13:41		3751-3754+3758		22 vo 49											chinese							tex.lccn: 50-1097/R		;	https://d.wanfangdata.com.cn/periodical/ChlQZXJpb2RpY2FsQ0hJTmV3UzIwMjMwMzIxEg1jcXl4MjAyMDIyMDE1Ggh3Y2J5aHprbQ%3D%3D; https://kns.cnki.net/kcms/detail/50.1097.R.20200929.1746.004.html	00Others; 00Unclear; chronic obstructive; correlation analysis; long non-coding; lung function; plasmacytoma variant translocation 1gene; pulmonary disease; RNA; RNA,长链非编码; 慢性阻塞性; 浆细胞瘤转化迁移基因1; 相关性分析; 肺功能; 肺疾病; 肺疾病 慢性阻塞性 RNA 长链非编码 浆细胞瘤转化迁移基因1 肺功能 相关性分析; 肺疾病,慢性阻塞性; 长链非编码	⛔ No DOI found
BQGB979T	GM15621	2020	KE Lebin;QIAN Xiaoying;ZHOU Chuiyang;	Expression and Significance of Serum Long non-coding RNA GM15621 in Patients with Chronic Obstructive Pulmonary Disease	Zhejiang Journal of Integrated Traditional Chinese and Western Medicine		1005-4561	10.3969/j.issn.1005-4561.2020.10.010			2020	2023-04-03 23:03:15	2023-04-12 11:11:05		811–814		10	30										chi							tex.lccn: 33-1177/R			https://d.wanfangdata.com.cn/periodical/ChlQZXJpb2RpY2FsQ0hJTmV3UzIwMjMwMzIxEhJ6anp4eWpoenoyMDIwMTAwMTAaCHdjYnloemtt	00Others; 00Unclear; 慢性阻塞性肺病; 慢性阻塞性肺病 长链非编码RNA GM15621 血清; 血清; 长链非编码RNA GM15621	⛔ No DOI found
LMJ8V92V	MIR155HG	2020	WANG Hongjun;JIA Jinguang	Study on the changes of MIR155HG in different stages of COPD and its correlation with pulmonary function	Journal of Modern Medicine & Health		1009-5519			Objective To study the expression level of long-chain non-coding RNA MIR155 HG in serum of patients with chronic obstructive pulmonary disease（COPD）in different periods,and to explore the correlation between MIR155 HG and lung function in different periods of COPD.Methods A total of 104 patients with COPD who were treated and treated in the hospital from June 2017 to July 2019 were selected as th…	2020	2023-04-03 23:03:36	2023-04-12 10:54:41		2531–2533,2538		16	36																	tex.lccn: 50-1129/R			https://d.wanfangdata.com.cn/periodical/ChlQZXJpb2RpY2FsQ0hJTmV3UzIwMjMwMzIxEg94ZHl5d3MyMDIwMTYwMTUaCHdjYnloemtt	00Others; 00Unclear; 急性加重期; 慢性阻塞性肺疾病; 慢性阻塞性肺疾病 急性加重期 稳定期 血清 长链非编码RNAMIR155HG 肺功能; 稳定期; 肺功能; 血清; 长链非编码RNA MIR155HG	⛔ No DOI found
GGACWXWA	NEAT1	2021	Chen, Fang-fang; Zhang, Fang; Zhang, Xiu-qin; Lyu, Bei-li; Yin, Wen-dian; Sun, Ren-juan	Risk factors for pulmonary infection in COPD patients and expression level of plasma LncRNA NEAT1	Chinese Journal of Nosocomiology		1005-4529	10.11816/cn.ni.2021-203598		OBJECTIVE To explore the risk factors for pulmonary infection in chronic obstructive pulmonary disease（COPD） patients and observe the change of expression level of plasma long non-coding RNA（LncRNA） nuclear enriched abundant transcript 1（NEAT1）. METHODS A total of 300 patients with COPD who were treated in the Affiliated Hospital of Jiangnan University from Jan 2018 to Jan 2020 were enrolled in t…	2021	2023-04-03 23:03:02	2023-04-06 02:58:03		2673–2677		17	31										chi							tex.lccn: 11-3456/R		/Users/lin/Zotero/storage/3NSYB4MP/Chen et al_2021_Risk factors for pulmonary infection in COPD patients and expression level of.pdf; ;	https://d.wanfangdata.com.cn/periodical/ChlQZXJpb2RpY2FsQ0hJTmV3UzIwMjMwMzIxEhJ6aHl5Z3J4enoyMDIxMTcwMjUaCHdjYnloemtt; https://kns.cnki.net/kcms/detail/11.3456.R.20210823.1157.048.html	00Included; Chronic obstructive pulmonary disease; Long non-coding RNA; Nuclear enriched abundant transcript 1; Pulmonary infection; 慢性阻塞性肺疾病; 慢性阻塞性肺疾病 肺部感染 长链非编码RNA(LncRNA) 核丰富转录本1; 核丰富转录本1; 肺部感染; 长链非编码RNA(LncRNA)	⚠️ Invalid DOI; ⛔ No DOI found
8BB4AXLP	OIP5-AS1	2021	Hao, Wenbo; Lin, Fei; Shi, Hanbing; Guan, Zhanjiang; Jiang, Yunfei	Long non-coding RNA OIP5-AS1 regulates smoke-related chronic obstructive pulmonary disease via targeting micro RNA -410-3p/IL-13.	Bioengineered		2165-5987 2165-5979	10.1080/21655979.2021.2000199		This investigation aimed to assess the levels of serum OIP5-AS1 and micro RNA-410-3p (miR-410-3p) in patients with chronic obstructive pulmonary disease (COPD) and their potential molecular mechanism. The levels of OIP5-AS1 and miR-410-3p as well as mRNA levels of IL-13 were measured. Pearson variable linear test was applied to analyze the correlations between forced expiratory volume in 1 second…	2021-12	2023-04-03 23:03:11	2023-04-06 02:16:03		11664–11676		2	12										english							Place: United States PMID: 34872453 tex.pmcid: PMC8810017		; /Users/lin/Zotero/storage/TJJ9FTYB/Hao et al_2021_Long non-coding RNA OIP5-AS1 regulates smoke-related chronic obstructive.pdf	http://ovidsp.ovid.com/ovidweb.cgi?T=JS&PAGE=reference&D=emed23&NEWS=N&AN=2014416366	*biological marker/ec [Endogenous Compound]; *CD8+ T lymphocyte; *chronic obstructive lung disease; *cigarette smoke; *interleukin 13/ec [Endogenous Compound]; *long untranslated RNA/ec [Endogenous Compound]; *microRNA/ec [Endogenous Compound]; *smoking; 00Included; 16HBE14o- cell line; 3 (4; 3 (4,5 dimethyl 2 thiazolyl) 2,5 diphenyltetrazolium bromide; 5 dimethyl 2 thiazolyl) 2; 5 diphenyltetraz…
WB4Z8F25	CASC2	2021	Liu, Panpan; Zhang, Huali; Zeng, Haizhu; Meng, Yingxia; Gao, Hongchang; Zhang, Meilan; Zhao, Lei	LncRNA CASC2 is involved in the development of chronic obstructive pulmonary disease via targeting miR-18a-5p/IGF1 axis.	Therapeutic advances in respiratory disease		1753-4666 1753-4658	10.1177/17534666211028072		AIMS: Chronic obstructive pulmonary disease (COPD) is a systemic disease. Several long non-coding RNAs (lncRNAs) have been identified to be aberrantly expressed in COPD patients. This study investigated the role of lncRNA cancer susceptibility candidate 2 (CASC2) in COPD, as well as its potential mechanism. METHODS: Fifty smokers with COPD and another 50 smokers without COPD were recruited. Recei…	2021-12	2023-04-03 23:03:21	2023-04-06 02:24:19		1.75347e+16			15		Ther Adv Respir Dis								english							Place: England PMID: 34266334 tex.pmcid: PMC8290508		; /Users/lin/Zotero/storage/8JTYH9AH/Liu et al_2021_LncRNA CASC2 is involved in the development of chronic obstructive pulmonary.pdf	http://ovidsp.ovid.com/ovidweb.cgi?T=JS&PAGE=reference&D=emed22&NEWS=N&AN=2013156220	*chronic obstructive lung disease; *long untranslated RNA; *Pulmonary Disease; *Pulmonary Disease, Chronic Obstructive/genetics/metabolism; *RNA; *RNA, Long Noncoding/genetics; *Tumor Suppressor Proteins/genetics/metabolism; 00Included; 16HBE14o- cell line; adult; apoptosis; article; blood sampling; bronchial epithelial cell apoptosis; bronchiole cell; CASC2; cell viability; cell viability assay …
NA4HSS9M	LASI	2021	Manevski, M.; Devadoss, D.; Long, C.; Orso, N.; Singh, S.; Langley, R.J.; Borchert, G.M.; Sopori, M.L.; Chand, H.S.	The Novel Long Noncoding RNA Transcript LASI Is Associated with Smoke-Induced Inflammation and Airway Pathology of COPD Patients	American Journal of Respiratory and Critical Care Medicine		1535-4970	10.1164/ajrccm-conference.2021.TP109		Rationale: Tobacco smoke (TS) exposure is one of the primary risk factors associated with the chronic mucus hypersecretion (CMH) and chronic obstructive pulmonary disease (COPD). TS exposure confers pathologic epigenetic changes and several noncoding transcripts, including microRNAs and long noncoding RNAs (lncRNAs), have been implicated in TS-induced lung pathologies. LncRNAs serve as molecular …	2021	2023-04-03 23:03:22	2023-04-13 23:09:20				9	203		Am. J. Respir. Crit. Care Med.								english							Citation Key: manevski2021			http://ovidsp.ovid.com/ovidweb.cgi?T=JS&PAGE=reference&D=emed22&NEWS=N&AN=635309791	*chronic obstructive lung disease; *hepatocyte nuclear factor 3gamma; *inflammation; *long untranslated RNA; *tobacco; 00Conferences; 00Unclear; adult; analysis of variance; cell function; cellular distribution; chronic obstructive lung disease; conference abstract; controlled study; endogenous compound; ex-smoker; fluorescence in situ hybridization; gene silencing; HBEC cell line (bronchial epit…	⛔ No DOI found
X3PS5R8U	MALAT1	2021	Sun, Li; Xu, Aiqun; Li, Min; Xia, Xingyuan; Li, Pulin; Han, Rui; Fei, Guanghe; Zhou, Sijing; Wang, Ran	Effect of Methylation Status of lncRNA-MALAT1 and MicroRNA-146a on Pulmonary Function and Expression Level of COX2 in Patients With Chronic Obstructive Pulmonary Disease.	Frontiers in cell and developmental biology		2296-634X	10.3389/fcell.2021.667624		This study aimed to investigate the role of methylation of MALAT1 and miR-146a in the pathogenesis of chronic obstructive pulmonary disease (COPD). COPD patients were grouped according to their methylation status of MALAT1 and miR-146a promoters, and we found that forced vital capacity, volume that has been exhaled at the end of the first second of forced expiration, and diffusion capacity for ca…	2021	2023-04-03 23:03:32	2023-04-12 10:52:19		667624			9		Front Cell Dev Biol								english							Place: Switzerland PMID: 34604205 tex.copyright: Copyright © 2021 Sun, Xu, Li, Xia, Li, Han, Fei, Zhou and Wang. tex.pmcid: PMC8479795			http://ovidsp.ovid.com/ovidweb.cgi?T=JS&PAGE=reference&D=emed22&NEWS=N&AN=636096057	*chronic obstructive lung disease; *cyclooxygenase 2/ec [Endogenous Compound]; *long untranslated RNA/ec [Endogenous Compound]; *lung function; *MALAT1 protein/ec [Endogenous Compound]; *microRNA 146a/ec [Endogenous Compound]; *RNA methylation; *signal transduction; 00Others; 00Unclear; adult; article; chronic obstructive lung disease; controlled study; COPD; COX2; cyclooxygenase 2; diffusing cap…
KJYUIBLN	IL6-AS1	2021	Yi, Erkang; Zhang, Jiahuan; Zheng, Mengning; Zhang, Yi; Liang, Chunxiao; Hao, Binwei; Hong, Wei; Lin, Biting; Pu, Jinding; Lin, Zhiwei; Huang, Peiyu; Li, Bing; Zhou, Yumin; Ran, Pixin	Long noncoding RNA IL6-AS1 is highly expressed in chronic obstructive pulmonary disease and is associated with interleukin 6 by targeting miR-149-5p and early B-cell factor 1.	Clinical and translational medicine		2001-1326	10.1002/ctm2.479		Chronic obstructive pulmonary disease is a complex condition with multiple etiologies, including inflammation. We identified a novel long noncoding RNA (lncRNA), interleukin 6 antisense RNA 1 (IL6-AS1), which is upregulated in this disease and is associated with airway inflammation. We found that IL6-AS1 promotes the expression of inflammatory factors, especially interleukin (IL) 6. Mechanistical…	2021-07	2023-04-03 23:03:41	2023-04-12 10:51:17		e479		7	11		Clin Transl Med								english							Place: United States PMID: 34323408 tex.copyright: © 2021 The Authors. Clinical and Translational Medicine published by John Wiley & Sons Australia, Ltd on behalf of Shanghai Institute of Clinical Bioinformatics. tex.pmcid: PMC8288003			http://ovidsp.ovid.com/ovidweb.cgi?T=JS&PAGE=reference&D=emed22&NEWS=N&AN=2013307689	*B lymphocyte; *chronic obstructive lung disease; *complementary RNA; *interleukin 6; *long untranslated RNA; *protein expression; *respiratory tract inflammation; 00Others; 00Unclear; Antagomirs/metabolism; article; B lymphocyte; chronic obstructive lung disease; chronic obstructive pulmonary disease; Chronic Obstructive/genetics/*pathology; complementary RNA; controlled study; Cytokines/metabol…
RJSITBUF	LUCAT1	2021	Zhao, Shan; Lin, Chunyan; Yang, Tao; Qian, Xiaoyu; Lu, Junjie; Cheng, Jing	Expression of long non-coding RNA LUCAT1 in patients with chronic obstructive pulmonary disease and its potential functions in regulating cigarette smoke extract-induced 16HBE cell proliferation and apoptosis.	Journal of clinical laboratory analysis		1098-2825 0887-8013	10.1002/jcla.23823		BACKGROUND: Chronic obstructive pulmonary disease (COPD), characterized by persistent airflow limitation, was a disease mediated by a combination of inflammatory factors, immune cells, and immune mediators. COPD was an inflammatory and autoimmune disease involving T-lymphocytes triggered by cigarette smoke and other factors that progressively affected the bronchi, lung parenchyma, and pulmonary b…	2021-07	2023-04-03 23:03:44	2023-04-06 02:36:11		e23823		7	35		J Clin Lab Anal								english							Place: United States PMID: 34125980 tex.copyright: © 2021 The Authors. Journal of Clinical Laboratory Analysis published by Wiley Periodicals LLC. tex.pmcid: PMC8274995		; /Users/lin/Zotero/storage/Z54TUKSC/Zhao et al_2021_Expression of long non-coding RNA LUCAT1 in patients with chronic obstructive.pdf	http://ovidsp.ovid.com/ovidweb.cgi?T=JS&PAGE=reference&D=emed22&NEWS=N&AN=2012507908	*16HBE14o‐ cell line; *apoptosis; *apoptosis assay; *cell proliferation; *chronic obstructive lung disease; *chronic obstructive lung disease/et [Etiology]; *gene expression; *gene silencing; *long untranslated RNA LUCAT1/ec [Endogenous Compound]; *long untranslated RNA/ec [Endogenous Compound]; *protein expression; 00Included; 16HBE; 16HBE14o- cell line; Adult; aged; Aged; apoptosis; Apoptosis […
R88FLEL5	LINC01414, LINC00824	2021	Zhou, Xiaoman; Zhang, Yunjun; Zhang, Yutian; Li, Quanni; Lin, Mei; Yang, Yixiu; Xie, Yufei; Ding, Yipeng	LINC01414/LINC00824 genetic polymorphisms in association with the susceptibility of chronic obstructive pulmonary disease.	BMC pulmonary medicine		1471-2466	10.1186/s12890-021-01579-3		OBJECTIVE: Chronic obstructive pulmonary disease (COPD) is a complicated multi-factor, multi-gene disease. Here, we aimed to assess the association of genetic polymorphisms in LINC01414/ LINC00824 and interactions with COPD susceptibility. METHODS: Three single nucleotide polymorphisms (SNPs) in LINC01414/LINC00824 was genotyped by Agena MassARRAY platform among 315 COPD patients and 314 controls…	2021-07	2023-04-03 23:03:47	2023-04-12 10:48:39		213		1	21		BMC Pulm Med								english							Place: England PMID: 34233676 tex.pmcid: PMC8261955			http://ovidsp.ovid.com/ovidweb.cgi?T=JS&PAGE=reference&D=emed22&NEWS=N&AN=2013092256	*chronic obstructive lung disease; *genetic association; *genetic polymorphism; *genotype; *LINC00824/ec [Endogenous Compound]; *LINC01414/ec [Endogenous Compound]; *long untranslated RNA/ec [Endogenous Compound]; *Polymorphism; *Polymorphism, Single Nucleotide; 00Others; 00Unclear; 80 and over; aged; Aged; Aged, 80 and over; allele; Alleles; article; Case-Control Studies; China; chronic obstruct…
7JKAAVIW	MEG3, SNHG5	2021	SHI Yun;CHEN Yanrong;ZHANG Jing;LUO Jia;	Analysis of correlations between serum LncRNA MEG3, SNHG5 levels and global initiative classification for chronic obstructive lung diseases as well as prognosis	Journal of Clinical Medicine in Practice		1672-2353			Objective To analyze the correlations of serum long non-coding RNA maternally expressed gene 3（LncRNA MEG3） and small nucleolar RNA host gene 5（SNHG5） with global initiative for chronic obstructive lung diseases（GOLD） classification and prognosis of chronic obstructive pulmonary disease（COPD） patients. Methods A total of 87 patients with acute exacerbation of COPD（AECOPD） were selected as acute g…	2021	2023-04-03 23:03:31	2023-04-12 10:46:38		6-9+14		18 vo 25											chinese							tex.lccn: 32-1697/R			https://d.wanfangdata.com.cn/periodical/ChlQZXJpb2RpY2FsQ0hJTmV3UzIwMjMwMzIxEhFqc2xjeXh6ejIwMjExODAwMhoId2NieWh6a20%3D	00Others; 00Unclear; chronic obstructive pulmonary disease; correlation analysis; global initiative for chronic obstructive lung diseases; long non-coding RNA; prognosis; 慢性阻塞性肺疾病; 慢性阻塞性肺疾病全球倡议分级; 相关性分析; 血清长链非编码RNA; 血清长链非编码RNA 慢性阻塞性肺疾病 慢性阻塞性肺疾病全球倡议分级 预后 相关性分析; 预后	⛔ No DOI found
AZR7IB4D	TUG1	2021	GU Wenchao	The role and mechanism of LncRNA TUG1 upregulation in COPD airway remodeling						Long noncoding RNAs (Long noncoding RNAs, lncRNAs) refer to noncoding RNAs longer than 200 nucleotides. They play a crucial role in the regulation of gene expression. The rapid development of RNA genomics has highlighted the involvement of various lncRNAs in COPD, such as LISPR1 and ANRIL. TUG1 is a highly conserved lncRNA with a length of 7.1 kb, which was originally found in taurine-treated ret…	2021-03	2023-04-03 23:03:10	2023-04-12 10:21:11																						Citation Key: GuWenChao2021				00NonClinic; 00Unclear; COPD;
X93J3EN2	Lnc-IL7R	2022	Bamodu, Oluwaseun Adebayo; Wu, Sheng-Ming; Feng, Po-Hao; Sun, Wei-Lun; Lin, Cheng-Wei; Chuang, Hsiao-Chi; Ho, Shu-Chuan; Chen, Kuan-Yuan; Chen, Tzu-Tao; Tseng, Chien-Hua; Liu, Wen-Te; Lee, Kang-Yun	Lnc-IL7R Expression Reflects Physiological Pulmonary Function and Its Aberration Is a Putative Indicator of COPD.	Biomedicines		2227-9059	10.3390/biomedicines10040786		Despite rapidly evolving pathobiological mechanistic demystification, coupled with advances in diagnostic and therapeutic modalities, chronic obstructive pulmonary disease (COPD) remains a major healthcare and clinical challenge, globally. Further compounded by the dearth of available curative anti-COPD therapy, it is posited that this challenge may not be dissociated from the current lack of act…	2022-03	2023-04-03 23:02:58	2023-04-06 13:42:27				4	10										english							Place: Switzerland PMID: 35453536 tex.pmcid: PMC9031132		/Users/lin/Zotero/storage/4C4WIFWJ/Bamodu et al_2022_Lnc-IL7R Expression Reflects Physiological Pulmonary Function and Its.pdf		%LAA-950insp; %LAA(-950insp); 00Included; chronic obstructive pulmonary disease (COPD); FEV1(%); FVC(%); GOLD stage; lnc-IL7R; long noncoding RNA; lung inflammation; pulmonary function
SA73YEBT	HOTAIR	2022	Dai, Zhongshang; Liu, Xiangming; Zeng, Huihui; Chen, Yan	Long noncoding RNA HOTAIR facilitates pulmonary vascular endothelial cell apoptosis via DNMT1 mediated hypermethylation of Bcl-2 promoter in COPD.	Respiratory research		1465-993X 1465-9921	10.1186/s12931-022-02234-z		BACKGROUND: To study the regulatory effect of Long non-coding RNA (LncRNA) HOX transcript antisense RNA (HOTAIR) on pulmonary vascular endothelial cell (HPVEC) apoptosis and determine whether the HOTAIR facilitate HPVEC apoptosis via DNMT1 mediated hypermethylation of Bcl-2 promoter in chronic obstructive pulmonary disease (COPD). METHODS: LncRNA array was used to measure the differentially expre…	2022-12	2023-04-03 23:03:04	2023-04-12 10:18:09		356		1	23		Respir Res								english							Place: England PMID: 36527094 tex.copyright: © 2022. The Author(s). tex.pmcid: PMC9758792			http://ovidsp.ovid.com/ovidweb.cgi?T=JS&PAGE=reference&D=emexb&NEWS=N&AN=2020644391	*apoptosis; *Bcl 2 gene; *bcl-2-Associated X Protein/genetics; *chronic obstructive lung disease; *DNA (cytosine 5) methyltransferase 1/ec [Endogenous Compound]; *DNA (Cytosine-5-)-Methyltransferase 1/metabolism; *DNA methylation; *DNMT1 gene; *long noncoding RNA HOTAIR/ec [Endogenous Compound]; *long untranslated RNA/ec [Endogenous Compound]; *MicroRNAs/genetics; *promoter region; *protein bcl 2…
28DJRDPE	LASI	2022	Devadoss, D.; Acharya, A.; Manevski, M.; Cioffi, M.; Pandey, K.; Nair, M.; Chapagain, P.; Byrareddy, S.; Chand, H.S.	Immunomodulatory LASI lncRNA Regulates Cigarette Smoke Exacerbated SARS-CoV-2 Infectivity in COPD Airway Epithelial Cells	American Journal of Respiratory and Critical Care Medicine		1535-4970	10.1164/ajrccm-conference.2022.205.1_MeetingAbstracts.A3272		Background: Cigarette smoke (CS) is the major risk factor for chronic respiratory diseases such as COPD. However, the role of CS exposure on the susceptibility to SARS-CoV-2 infection and COVID-19 disease severity is unknown among COPD subjects. Following CS-induced exacerbations, COPD subjects' manifest dysregulated mucus hypersecretion and airway inflammation in conducting airways. Long noncodi…	2022	2023-04-03 23:03:04	2023-04-12 10:13:45				1	205		Am. J. Respir. Crit. Care Med.								english							Citation Key: devadoss2022			http://ovidsp.ovid.com/ovidweb.cgi?T=JS&PAGE=reference&D=emed23&NEWS=N&AN=638407846	*airway epithelium cell; *chronic obstructive lung disease; *cigarette smoke; *long untranslated RNA; *protein expression; *Severe acute respiratory syndrome coronavirus 2; 00NonClinic; 00Unclear; adult; airway epithelium cell; chronic obstructive lung disease; cigarette smoke; conference abstract; controlled study; coronavirus disease 2019; endogenous compound; gene expression; gene silencing; H…	⛔ No DOI found
FN9CFJ48	TTN-AS1	2022	Guo, E.; Wu, Y.; Zhang, L.	TTN-AS1 is altered during inhalation therapy in COPD patients and aggravates cigarette smoke extracts-induced lung epithelial cell injury via sponging miR-15b-5p	JOURNAL OF BIOLOGICAL REGULATORS AND HOMEOSTATIC AGENTS		0393-974X			Smoking has been found to contribute to the development of chronic obstructive pulmonary disease (COPD), with incompletely reversible airflow limitation. TTN-AS1 has been confirmed to modulate cell proliferation and apoptosis, but its expression in COPD patients and its function in lung bronchial epithelial cell injury remain elusive. The profiles of TTN-AS1 and miR-15b-5p in COPD patients and ci…	2022-02	2023-04-05 22:11:27	2023-04-13 22:00:27		57-69		1	36										English							Place: VIA S STEFANO 39 BIS, 64029 SILVA MARINA (TE), ITALY Publisher: BIOLIFE SAS Type: Article tex.affiliation: Zhang, L (Corresponding Author), Hubei Univ Arts & Sci, Affiliated Hosp, Xiangyang Cent Hosp, Dept Resp & Crit Care Med, Xiangyang 441000, Hubei, Peoples R China. Guo, E.; Wu, Y.; Zhang, L., Hubei Univ Arts & Sci, Affiliated Hosp, Xiangyang Cent Hosp, Dept Resp & Crit Care Med, Xiangy…			http://ovidsp.ovid.com/ovidweb.cgi?T=JS&PAGE=reference&D=emexb&NEWS=N&AN=2016028531	*16HBE14o- cell line; *cell damage; *chronic obstructive lung disease; *cigarette smoke/to [Drug Toxicity]; *long noncoding RNA ttn as1/ec [Endogenous Compound]; *long untranslated RNA/ec [Endogenous Compound]; *microRNA 15b 5p/ec [Endogenous Compound]; *microRNA/ec [Endogenous Compound]; 00NonClinic; 00Unclear; apoptosis; Apoptosis; article; cell proliferation; cell viability; cell viability ass…	⛔ No DOI found
WU5VGIGK	MEG8	2022	Kremer, Veerle; Stanicek, Laura; van Ingen, Eva; Bink, I, Diewertje; Hilderink, Sarah; Tijsen, Anke J.; Wittig, Ilka; Maegdefessel, Lars; Nossent, Anne Yael; Boon, Reinier A.	The long non-coding RNA MEG8 induces an endothelial barrier through regulation of microRNA-370 and-494 processing	JOURNAL OF CELL SCIENCE		0021-9533	10.1242/jcs.259671		The 14q32 locus is an imprinted region in the human genome which contains multiple non-coding RNAs. We investigated the role of the long non-coding RNA maternally expressed gene 8 (MEG8) in endothelial function and its underlying mechanism. A 5-fold increase in MEG8 was observed with increased passage number in human umbilical vein endothelial cells (HUVECs), suggesting MEG8 is induced during agi…	2022-06	2023-04-05 22:11:24	2023-04-12 09:55:55				12	135										English							Citation Key: WOS:000823106200009 Place: BIDDER BUILDING, STATION RD, HISTON, CAMBRIDGE CB24 9LF, ENGLAND Publisher: COMPANY BIOLOGISTS LTD Type: Article tex.affiliation: Boon, RA (Corresponding Author), Amsterdam UMC Locat Vrije Univ, Dept Physiol, De Boelelaan 1117, NL-1081 HZ Amsterdam, Netherlands. Boon, RA (Corresponding Author), Amsterdam Cardiovasc Sci, Microcirculat, De Boelelaan 1108, NL…				00NonClinic; 00Unclear; Aging; Endothelial barrier; Non-coding RNA; Post-transcriptional modification
STS5B82N	Lnc-IL7R	2022	Lee, Kang-Yun; Ho, Shu-Chuan; Sun, Wei-Lun; Feng, Po-Hao; Lin, Cheng-Wei; Chen, Kuan-Yuan; Chuang, Hsiao-Chi; Tseng, Chien-Hua; Chen, Tzu-Tao; Wu, Sheng-Ming	Lnc-IL7R alleviates PM(2.5)-Mediated cellular senescence and apoptosis through EZH2 recruitment in chronic obstructive pulmonary disease.	Cell biology and toxicology		1573-6822 0742-2091	10.1007/s10565-022-09709-1		BACKGROUND: Long-term exposure to PM(2.5) (particulate matter with an aerodynamic diameter of ≤ 2.5 𝜇m) is associated with pulmonary injury and emphysema in patients with chronic obstructive pulmonary disease (COPD). We investigated mechanisms through which the long noncoding RNA lnc-IL7R contributes to cellular damage by inducing oxidative stress in COPD patients exposed to PM(2.5). METHODS: Ass…	2022-12	2023-04-03 23:03:16	2023-04-13 21:32:55		1097–1120		6	38		Cell Biol Toxicol								english							Place: Netherlands PMID: 35303175 tex.copyright: © 2022. The Author(s), under exclusive licence to Springer Nature B.V.			http://ovidsp.ovid.com/ovidweb.cgi?T=JS&PAGE=reference&D=emexb&NEWS=N&AN=2015356077	*apoptosis; *cell aging; *chronic obstructive lung disease; *Emphysema/genetics; *interleukin 7 receptor/ec [Endogenous Compound]; *long untranslated RNA/ec [Endogenous Compound]; *particulate matter 2.5; *PM2.5 exposure; *Pulmonary Disease; *Pulmonary Disease, Chronic Obstructive/genetics; *RNA; *RNA, Long Noncoding/genetics; *transcription factor EZH2/ec [Endogenous Compound]; 00Others; 00Uncle…
YCJVW2HM	NEAT1	2022	Lin, Qi; Zhang, Chao-Feng; Guo, Jin-Ling; Su, Jian-Lin; Guo, Zhen-Kun; Li, Huang-Yuan	Involvement of NEAT1/PINK1-mediated mitophagy in chronic obstructive pulmonary disease induced by cigarette smoke or PM2.5	Annals of Translational Medicine		23055839, 23055847	10.21037/atm-22-542	https://atm.amegroups.com/article/view/91604/html	Background: This study sought to explore the underlying mechanism of long non-coding ribonucleic acid nuclear enriched abundant transcript 1 (NEAT1) and PTEN-induced kinase 1 (PINK1)-mediated mitophagy in chronic obstructive pulmonary disease (COPD) induced by cigarette smoke (CS) or fine particular matter (PM2.5). Methods: In total, 30 male Wistar Rats were divided into the following 3 groups: (…	2022-03	2022-03-31 23:30:10	2023-04-12 08:49:42	2022-03-31 23:30:10	277-277		6	10		Ann Transl Med								en	All rights reserved				3.616	4			/Users/lin/Zotero/storage/PSTXVTXK/Lin et al. - 2022 - Involvement of NEAT1PINK1-mediated mitophagy in c.pdf		00NonClinic; 00Unclear; Chronic obstructive pulmonary disease (COPD); mitophagy; nuclear enriched abundant transcript 1 (NEAT1); PINK1; PM2.5	/unread
A4IUNEIW	PVT1	2022	Mao, Jun; Wang, Ke	The expression of SP-D,CXCL13 and lncRNA PVT1 in elderly COPD patients and their correlations with lung function indexes	International Journal of Laboratory Medicine		1673-4130	10.3969/j.issn.1673-4130.2022.21.015		Objective To investigate the relationships between serum levels of surface active protein D（SP-D）,chemokine ligand 13（CXCL13）,the expression of long chain-non-coding RNA plasmocytoma ribocytoma transferable migration gene 1（lncRNA PVT1） and lung function indexes in elderly patients with chronic obstructive pulmonary disease（COPD）.Methods A total of 300 elderly COPD patients admitted to Wuhan Youf…	2022	2023-04-03 23:03:23	2023-04-06 02:00:52		2630–2634		21	43										chi							tex.lccn: 50-1176/R		; /Users/lin/Zotero/storage/KD457D79/Mao_Wang_2022_The expression of SP-D,CXCL13 and lncRNA PVT1 in elderly COPD patients and.pdf	https://d.wanfangdata.com.cn/periodical/ChlQZXJpb2RpY2FsQ0hJTmV3UzIwMjMwMzIxEhJnd3l4LWxjc3cyMDIyMjEwMTUaCHdjYnloemtt	00Included; chemokine ligand 13; chronic obstructive pulmonary disease; long chain-non-coding RNA; plasmocytoma ribocytoma transferable migration gene 1; surface active protein D; 慢性阻塞性肺疾病; 慢性阻塞性肺疾病 表面活性蛋白D 趋化因子配体13 长链非编码RNA 浆细胞瘤转化迁移基因1; 浆细胞瘤转化迁移基因1; 表面活性蛋白D; 趋化因子配体13; 长链非编码RNA	⚠️ Invalid DOI; ⛔ No DOI found
TDHZNC4A	MEG3	2022	Wei, Xiao-wan; Lu, Mei-xia; Jia-nan, Gao; Xiao-bo, Li; He-ying, Chu	LncRNA MEG3 and miR-15a-5p expression and their clinical significance in chronic obstructive pulmonary disease	Journal of Clinical Pulmonary Medicine		1009-6663			Objective To investigate the expression level, correlation and clinical significance of long non-coding RNA（lncRNA） MEG3 and microRNA（miRNA） 15a-5p in peripheral blood of patients with chronic obstructive pulmonary disease（COPD）. Methods The expression levels of lncRNA MEG3 and miR-15a-5p in peripheral venous blood of 43 patients with COPD were detected by qRT-PCR, including 28 patients in the ac…	2022	2023-04-03 23:03:36	2023-04-13 05:24:19		505–511		04 vo 27											chinese							tex.lccn: 34-1230/R		; ; /Users/lin/Zotero/storage/YIZJ3L88/Wei et al_2022_LncRNA MEG3 and miR-15a-5p expression and their clinical significance in.pdf	https://d.wanfangdata.com.cn/periodical/ChlQZXJpb2RpY2FsQ0hJTmV3UzIwMjMwMzIxEg9sY2ZrenoyMDIyMDQwMDUaCHdjYnloemtt; https://kns.cnki.net/kcms/detail/34.1230.R.20220323.1724.006.html	00Included; chronic obstructive pulmonary disease(COPD); lncRNA MEG3; LncRNA MEG3; LncRNA MEG3 miR-15a-5p 慢性阻塞性肺疾病(COPD); miR-15a-5; miR-15a-5p; 慢性阻塞性肺疾病(COPD)	⛔ No DOI found
NSSAVPP3	LINC00599	2022	Xu, L.; Dong, Z.	LINC00599 influences smoke-related chronic obstructive pulmonary disease and regulates CSE-induced epithelial cell apoptosis and inflammation by targeting miR-212-5p/BASP1 axis	Human & Experimental Toxicology		1477-0903	10.1177/09603271221146790		LINC00599 has been reported to be upregulated in response to cigarette smoking. However, the effect and underlying mechanism of LINC00599 in chronic obstructive pulmonary disease (COPD) are still under exploration. In this study, LINC00599 was upregulated in the COPD patients and was of clinical value to distinguish COPD patients. COPD cell models were established using 16HBE cells under cigarett…	2022	2023-04-03 23:03:40	2023-04-13 05:24:23				(Xu L.) Department of Respiratory Medicine, Shanghai Pulmonary Hospital, Tongji University Affiliated Shanghai Pulmonary Hospital, Shanghai, China	41		Hum. Exp. Toxicol.								english							Citation Key: xu2022d		/Users/lin/Zotero/storage/FHK5AKWW/Xu_Dong_2022_LINC00599 influences smoke-related chronic obstructive pulmonary disease and.pdf		*airway epithelium cell; *apoptosis; *brain abundant membrane attached signal protein 1/ec [Endogenous Compound]; *chronic obstructive lung disease/et [Etiology]; *cigarette smoke; *inflammation; *long non coding RNA LINC00599/ec [Endogenous Compound]; *long untranslated RNA/ec [Endogenous Compound]; *membrane protein/ec [Endogenous Compound]; *microRNA 212 5p/ec [Endogenous Compound]; *microRNA/…
J2WAWAIG	SNHG5	2022	HU Yulan;ZHAO Jie;LU Liguo;PAN Haiyang;CHAO Yuqiong	Correlation between Expression of lncRNA SNHG5 in Peripheral Blood Mononuclear Cells and Level of Inflammatory Factors in Patients with Chronic Obstructive Pulmonary Disease	Journal of Beihua University(Natural Science)		1009-4822	10.11713/j.issn.1009-4822.2022.04.012		Objective To investigate the expression of long-chain noncoding RNA（lncRNA） SNHG5 and inflammatory regulators in peripheral blood mononuclear cells of patients with chronic obstructive pulmonary disease（COPD）.Method 80 patients with stable COPD,80 patients with acute exacerbation and 80 healthy volunteers were selected as the control group.Peripheral blood mononuclear cells were isolated and the …	2022	2023-04-03 23:03:13	2023-04-12 08:42:04		489–493		4	23										chi							tex.lccn: 22-1316/N			https://d.wanfangdata.com.cn/periodical/ChlQZXJpb2RpY2FsQ0hJTmV3UzIwMjMwMzIxEg9iaGR4eGIyMDIyMDQwMTIaCHdjYnloemtt	00Others; 00Unclear; 单个核细胞; 慢性阻塞性肺疾病; 慢性阻塞性肺疾病 单个核细胞 长链非编码RNA SNHG5 核苷酸结合寡聚化结构域1 核苷酸结合寡聚化结构域样受体蛋白3; 核苷酸结合寡聚化结构域1; 核苷酸结合寡聚化结构域样受体蛋白3; 长链非编码RNA SNHG5	⛔ No DOI found
RJ8VZU4W	IL6-AS1	2022	ZHAO Yin-sheng;ZHANG Hui;GUAN Tao;MAO Wen-kai;QU Yi;	Serum lncRNA IL-6-AS1 level and its correlation with pulmonary function in patients with chronic obstructive pulmonary disease	Journal of Clinical Pulmonary Medicine		1009-6663			Objective To analyze the changes of serum lncRNA IL-6-AS1 level in patients with chronic obstructive disease（COPD） and its correlation with pulmonary function. Methods A total of 132 COPD patients treated in our hospital from January 2020 to June 2021 and 70 healthy elderly subjects during the same period were screened as controls, and their serum lncRNA IL-6-AS1 levels and pulmonary function par…	2022	2023-04-03 23:03:45	2023-04-12 08:40:59		870–873		06 vo 27											chinese							tex.lccn: 34-1230/R		;	https://d.wanfangdata.com.cn/periodical/ChlQZXJpb2RpY2FsQ0hJTmV3UzIwMjMwMzIxEg9sY2ZrenoyMDIyMDYwMTMaCHdjYnloemtt; https://kns.cnki.net/kcms/detail/34.1230.r.20220516.1802.026.html	00Others; 00Unclear; COPD; correlation analysis; lncRNA IL-6-AS1; LncRNA IL-6-AS1; lung function; 慢阻肺; 慢阻肺 LncRNA IL-6-AS1 肺功能 相关性分析; 相关性分析; 肺功能	⛔ No DOI found
6V4C792H	H19	2023	Liu, Panpan; Gao, Hongchang; Wang, Yumeng; Li, Yujuan; Zhao, Lei	LncRNA H19 Contributes to Smoke-Related Chronic Obstructive Pulmonary Disease by Targeting miR-181/PDCD4 Axis.	COPD		1541-2563	10.1080/15412555.2023.2165906		Chronic obstructive pulmonary disease (COPD) kills more than 3 million people worldwide every year. Despite progress in the treatment of symptoms and prevention of acute exacerbations, few advances have been made to ameliorate disease progression or affect mortality. Exercise plays a positive role in the prevention and treatment of diaphragm dysfunction in COPD, and the changes in diaphragm struc…	2023-12	2023-04-05 06:56:11	2023-04-13 23:11:47		119-125		1	20		COPD								eng							Place: England PMID: 36943093			http://ovidsp.ovid.com/ovidweb.cgi?T=JS&PAGE=reference&D=emexb&NEWS=N&AN=2022165280	*chronic obstructive lung disease; *long untranslated RNA; *Lung Injury; *MicroRNAs/genetics; *Pulmonary Disease, Chronic Obstructive/genetics/therapy/metabolism; *RNA, Long Noncoding/genetics/metabolism; *smoke; 00Animals; 00Included; 00Unclear; animal cell; animal experiment; animal model; Animals; article; bioinformatics; bronchiole cell; chronic obstructive pulmonary disease; cigarette smoke;…
PM3Z4VLA	ICL	2023	Lu, Jingjing; Shi, Yan; Zhang, Feng; Zhang, Ying; Zhao, Xiangwang; Zheng, Haiyan; Li, Lingyu; Zhao, Shiqiao; Zhao, Liming	Mechanism of lnRNA-ICL involved in lung cancer development in COPD patients through modulating microRNA-19-3p/NKRF/NF-κB axis.	Cancer cell international		1475-2867	10.1186/s12935-023-02900-2		The incidence of lung cancer (LC) in chronic obstructive pulmonary disease (COPD) patients is dozens of times higher than that in patients without COPD. Elevated activity of nuclear factor-k-gene binding (NF-κB) was found in lung tissue of patients with COPD, and the continuous activation of NF-κB is observed in both malignant transformation and tumor progression of LC, suggesting that NF-κB and …	45019	2023-04-05 06:56:11	2023-04-12 01:30:39		58		1	23		Cancer Cell Int								eng	© 2023. The Author(s).						Place: England PMID: 37013587				00NonClinic; 00Unclear; Chronic obstructive pulmonary disease (COPD); Hsa-miR19-3p; Inhibitor associated with COPD and lung cancer (ICL); Lung cancer (LC); NF-κB; NKRF
89Z23L3H	LUCAT1	2023	Vierbuchen, Tim; Agarwal, Shiuli; Johnson, John L.; Galia, Liraz; Lei, Xuqiu; Stein, Karina; Olagnier, David; Gaede, Karoline I.; Herzmann, Christian; Holm, Christian K.; Heine, Holger; Pai, Athma; O'Hara Hall, Aisling; Hoebe, Kasper; Fitzgerald, Katherine A.	The lncRNA LUCAT1 is elevated in inflammatory disease and restrains inflammation by regulating the splicing and stability of NR4A2.	Proceedings of the National Academy of Sciences of the United States of America		1091-6490 0027-8424	10.1073/pnas.2213715120		The nuclear long non-coding RNA LUCAT1 has previously been identified as a negative feedback regulator of type I interferon and inflammatory cytokine expression in human myeloid cells. Here, we define the mechanistic basis for the suppression of inflammatory gene expression by LUCAT1. Using comprehensive identification of RNA-binding proteins by mass spectrometry as well as RNA immunoprecipitatio…	44929	2023-04-05 06:56:11	2023-04-13 03:52:28		e2213715120		1	120		Proc Natl Acad Sci U S A								eng							Place: United States PMID: 36577072 PMCID: PMC9910463			http://ovidsp.ovid.com/ovidweb.cgi?T=JS&PAGE=reference&D=emexb&NEWS=N&AN=2022184306	*alternative RNA splicing; *inflammatory disease; *long non coding RNA LUCAT1/ec [Endogenous Compound]; *long untranslated RNA/ec [Endogenous Compound]; *nuclear receptor related factor 1/ec [Endogenous Compound]; *Nuclear Receptor Subfamily 4, Group A, Member 2/genetics; *protein splicing; *protein stability; *RNA processing; *RNA, Long Noncoding/metabolism; 00Others; 00Unclear; adult; article; …
TXUSMY4J	LincRNA00612	2023	Xiao, Xinru; Cai, Wei; Ding, Ziqi; Mao, Zhengdao; Shi, Yujia; Zhang, Qian	LincRNA00612 inhibits apoptosis and inflammation in LPS-induced BEAS-2B cells via enhancing interaction between p-STAT3 and A2M promoter.	PeerJ		2167-8359	10.7717/peerj.14986		Long non-coding RNAs (lncRNAs) have been reported as key regulators of chronic obstructive pulmonary disease (COPD). This study aimed to figure out the regulatory mechanism as well as the effects of lncRNA00612 (LINC00612) in lipopolysaccharide (LPS)-induced inflammation and apoptosis in BEAS-2B cells. LINC00612 and its co-expressed gene alpha-2-macroglobulin (A2M) were strikingly downregulated i…	2023	2023-04-05 06:56:11	2023-04-13 05:24:27		e14986			11		PeerJ								eng	© 2023 Xiao et al.						Place: United States PMID: 36883061 PMCID: PMC9985899			http://ovidsp.ovid.com/ovidweb.cgi?T=JS&PAGE=reference&D=emedx&NEWS=N&AN=2023540025	*alpha 2 macroglobulin; *alpha-Macroglobulins/genetics/metabolism; *apoptosis; *BEAS-2B cell line; *chronic obstructive lung disease; *inflammation; *Inflammation/chemically induced/genetics/metabolism; *lipopolysaccharide; *long untranslated RNA; *promoter region; *Pulmonary Disease, Chronic Obstructive/genetics/metabolism; *RNA, Long Noncoding/genetics/metabolism; *STAT3 protein; *STAT3 Transcr…
BW475IAC	journalArticle	2023	LI Hui;ZHAO Yaguang;CHEN Qi;ZHAO Shimei;JIN Yang;LI Ying	Expression of LncRNA MIR155HG and miR-128-5p in patients with chronic obstructive pulmonary disease	Anhui Medical and Pharmaceutical Journal					Objective To investigate the relationship between and clinical significance of the long noncoding RNA（lncRNA）MIR155HG and miR-128-5p levels in patients with chronic obstructive pulmonary disease（COPD）.Methods A total of 100 COPD patients admitted to Beijing First Integrated Traditional Chinese and Western Medicine Hospital from May 2019 to May 2021 were selected. Among them, patients with acute e…	2023	2023-07-31 02:34:05	2023-07-31 03:33:16		1199-1203+cover 3		6	27														北京万方数据股份有限公司							COPD; C反应蛋白质; 用力呼气量; 相关性; 肺功能; 肺疾病,慢性阻塞性; 肺疾病,慢性阻塞性 长链非编码RNA MicroRNA155宿主基因 相关性 肺功能 肿瘤坏死因子α C反应蛋白质 用力呼气量; 肺疾病;慢性阻塞性;长链非编码RNA MicroRNA155宿主基因;相关性;肺功能;肿瘤坏死因子α;C反应蛋白质;用力呼气量; 肿瘤坏死因子α; 长链非编码RNA MicroRNA155宿主基因	/unread; ⛔ No DOI found
[truncated: 37 more columns]

## Sheet: Sheet1
lncRNA
ANRIL
CASC2
COPDA1
FENDRR
GM15621
H19
H19
HOTAIR
HOTAIR
ICL
IL6-AS1
IL6-AS1
LASI
LASI
LINC00599
LINC00612
LINC00987
LINC01414, LINC00824
LincRNA00612
LISP1
Lnc-IL7R
Lnc-IL7R
Lnc-IL7R
LUCAT1
LUCAT1
MALAT1
MALAT1
MALAT1
MALAT1
MCM3AP
MEG3
MEG3
MEG3
MEG3
MEG3
MEG3, SNHG5
MEG8
MIR155HG
MIR155HG
MIR155HG
NEAT1
NEAT1
NEAT1
NEAT1
NNT-AS1
NR-026690, ENST00000447867
OIP5-AS1
OIP5-AS1
PACER
PTPRE-AS1
PVT1
PVT1
PVT1
PVT1
RNA00882
SAL-RNA1, SAL-RNA2, SAL-RNA3
SNHG3
SNHG5
SNHG5
THRIL
TTN-AS1
TUG1
TUG1
NEAT1

## Sheet: Sheet2
lncRNA
ANRIL
CASC2
COPDA1
FENDRR
GM15621
H19
HOTAIR
ICL
IL6-AS1
LASI
LINC00599
LINC00612
LINC00987
LINC01414, LINC00824
LincRNA00612
LISP1
Lnc-IL7R
LUCAT1
MALAT1
MCM3AP
MEG3
MEG8
MIR155HG
NEAT1
NNT-AS1
NR-026690, ENST00000447867
OIP5-AS1
PACER
PTPRE-AS1
PVT1
RNA00882
SAL-RNA1, SAL-RNA2, SAL-RNA3
SNHG3
SNHG5
THRIL
TTN-AS1
TUG1
